# Supplementary material for: Melaminium sulfate
Source: Acta Crystallogr Sect E Struct Rep Online. 2008 Jan 4;64(Pt 2):o351. doi: 10.1107/S1600536807067463 (PMC2960347; doi:10.1107/S1600536807067463)
Supplement: Supplementary file 1 [file e-64-0o351-sup1.cif]

##############################################################################
###                                                                        ###
###        Electronic paper (Acta Crystallographica Section E)             ###
###                                                                        ###
##############################################################################
#                                                                            #
# This CIF contains the data in a paper accepted for publication in Acta     #
# Crystallographica Section E. It conforms to the requirements of Notes      #
# for Authors for Section E, and has been peer reviewed under the auspices   #
# of the IUCr Commission on Journals.                                        #
#                                                                            #
# Full details of the Crystallographic Information File format               #
# are given in the paper "The Crystallographic Information File (CIF):       #
# a New Standard Archive File for Crystallography" by S. R. Hall, F. H.      #
# Allen and I. D. Brown [Acta Cryst. (1991), A47, 655-685].                  #
#                                                                            #
# The current version of the core CIF dictionary is obtainable from          #
# ftp://ftp.iucr.org/pub/cif_core.dic. The current version number is 2.1.    #
#                                                                            #
# Software is freely available for graphical display of the structure(s) in  #
# this CIF.  For information consult the CIF home page http://www.iucr.org/  #
# cif/home.html                                                              #
#                                                                            #
##############################################################################
                                             
data_global
_audit_creation_method     SHELXL-97
_journal_data_validation_number     ?
_journal_date_recd_electronic     2007-11-29
_journal_date_accepted     2007-12-18
_journal_name_full     'Acta Crystallographica, Section E'
_journal_year     2008
_journal_volume     64
_journal_issue      2
_journal_page_first     o351
_journal_page_last     o351
_journal_paper_category     QO
_journal_coeditor_code     BT2656
_publ_contact_author_name     'Jing, Hai-Peng'
_publ_contact_author_address
; Institute of Crystal Materials
Shandong University
Jinan 250100
China
;
_publ_contact_author_email     haipeng@icm.sdu.edu.cn
_publ_contact_author_fax     '86 531 8836 1187'
_publ_contact_author_phone     '86 531 8836 1187'
_publ_section_title
;
Melaminium sulfate
;
loop_
    _publ_author_name
    _publ_author_footnote
    _publ_author_address
    'Zhu, Bao-Yong' .
;
Institute of Crystalline Materials
Shandong University
Jinan 250100
People's Republic of China
;
    'Cui, De-Liang' .
;
Institute of Crystalline Materials
Shandong University
Jinan 250100
People's Republic of China
;
    'Jing, Hai-Peng' .
;
Institute of Crystalline Materials
Shandong University
Jinan 250100
People's Republic of China
;
data_I
_chemical_name_systematic
;
Melaminium sulfate
;
_chemical_name_common     ?
_chemical_formula_moiety     'C3 H8 N6 2+, S O4 2-'
_chemical_formula_sum     'C3 H8 N6 O4 S'
_chemical_formula_iupac     'C3 H8 N6 2+, S O4 2-'
_chemical_formula_weight     224.21
_chemical_melting_point     ?
_symmetry_cell_setting     'Monoclinic'
_symmetry_space_group_name_H-M     'C 2/c'
loop_
    _symmetry_equiv_pos_as_xyz
    'x, y, z'
    '-x, y, -z+1/2'
    'x+1/2, y+1/2, z'
    '-x+1/2, y+1/2, -z+1/2'
    '-x, -y, -z'
    'x, -y, z-1/2'
    '-x+1/2, -y+1/2, -z'
    'x+1/2, -y+1/2, z-1/2'
_cell_length_a     18.5787(3)
_cell_length_b     8.6272(2)
_cell_length_c     12.7945(4)
_cell_angle_alpha     90.00
_cell_angle_beta     129.7390(10)
_cell_angle_gamma     90.00
_cell_volume     1576.94(7)
_cell_formula_units_Z     8
_cell_measurement_reflns_used     2920
_cell_measurement_theta_min     2.76
_cell_measurement_theta_max     27.48
_cell_measurement_temperature     293(2)
_exptl_crystal_description     prism
_exptl_crystal_colour     colorless
_exptl_crystal_size_max     0.32
_exptl_crystal_size_mid     0.27
_exptl_crystal_size_min     0.26
_exptl_crystal_density_diffrn     1.889
_exptl_crystal_density_meas     ?
_exptl_crystal_density_method     'not measured'
_exptl_crystal_F_000     928
_exptl_absorpt_coefficient_mu     0.416
_exptl_absorpt_correction_type     multi-scan
_exptl_absorpt_process_details     '(APEX2; Bruker, 2005)'
_exptl_absorpt_correction_T_min     0.8785
_exptl_absorpt_correction_T_max     0.8996
_exptl_special_details
;
;
_diffrn_ambient_temperature     293(2)
_diffrn_radiation_type     MoK\a
_diffrn_radiation_wavelength     0.71073
_diffrn_radiation_source     'fine-focus sealed tube'
_diffrn_radiation_monochromator     graphite
_diffrn_measurement_device_type     'Bruker APEX2 CCD'
_diffrn_measurement_method     '\f and \w'
_diffrn_detector_area_resol_mean     ?
_diffrn_reflns_number     3793
_diffrn_reflns_av_R_equivalents     0.0129
_diffrn_reflns_av_sigmaI/netI     0.0167
_diffrn_reflns_theta_min     2.76
_diffrn_reflns_theta_max     27.49
_diffrn_reflns_theta_full     27.49
_diffrn_measured_fraction_theta_max     0.994
_diffrn_measured_fraction_theta_full     0.994
_diffrn_reflns_limit_h_min     -24
_diffrn_reflns_limit_h_max     19
_diffrn_reflns_limit_k_min     -6
_diffrn_reflns_limit_k_max     11
_diffrn_reflns_limit_l_min     -16
_diffrn_reflns_limit_l_max     16
_diffrn_standards_number     ?
_diffrn_standards_interval_count     ?
_diffrn_standards_interval_time     ?
_diffrn_standards_decay_%     ?
_refine_special_details
;
 Refinement of F^2^ against ALL reflections.  The weighted R-factor wR and
 goodness of fit S are based on F^2^, conventional R-factors R are based
 on F, with F set to zero for negative F^2^. The threshold expression of
 F^2^ > 2sigma(F^2^) is used only for calculating R-factors(gt) etc. and is
 not relevant to the choice of reflections for refinement.  R-factors based
 on F^2^ are statistically about twice as large as those based on F, and R-
 factors based on ALL data will be even larger.
;
_reflns_number_total     1794
_reflns_number_gt     1672
_reflns_threshold_expression     I>2\s(I)
_refine_ls_structure_factor_coef     Fsqd
_refine_ls_matrix_type     full
_refine_ls_R_factor_all     0.0333
_refine_ls_R_factor_gt     0.0312
_refine_ls_wR_factor_gt     0.0864
_refine_ls_wR_factor_ref     0.0885
_refine_ls_goodness_of_fit_ref     0.998
_refine_ls_restrained_S_all     0.998
_refine_ls_number_reflns     1794
_refine_ls_number_parameters     136
_refine_ls_number_restraints     0
_refine_ls_hydrogen_treatment     mixed
_refine_ls_weighting_scheme     calc
_refine_ls_weighting_details
          'calc w=1/[\s^2^(Fo^2^)+(0.041P)^2^+3.6165P] where P=(Fo^2^+2Fc^2^)/3'
_atom_sites_solution_hydrogens     geom
_atom_sites_solution_primary     direct
_atom_sites_solution_secondary     difmap
_refine_ls_shift/su_max     0.000
_refine_ls_shift/su_mean     0.000
_refine_diff_density_max     0.479
_refine_diff_density_min     -0.454
_refine_ls_extinction_method     'SHELXL97 (Sheldrick, 1997)'
_refine_ls_extinction_coef     0.0037(5)
_refine_ls_extinction_expression
                                  'Fc^*^=kFc[1+0.001xFc^2^\l^3^/sin(2\q)]^-1/4^'
loop_
    _atom_type_symbol
    _atom_type_description
    _atom_type_scat_dispersion_real
    _atom_type_scat_dispersion_imag
    _atom_type_scat_source
    'C' 'C' 0.0033 0.0016
                         'International Tables Vol C Tables 4.2.6.8 and 6.1.1.4'
    'H' 'H' 0.0000 0.0000
                         'International Tables Vol C Tables 4.2.6.8 and 6.1.1.4'
    'N' 'N' 0.0061 0.0033
                         'International Tables Vol C Tables 4.2.6.8 and 6.1.1.4'
    'O' 'O' 0.0106 0.0060
                         'International Tables Vol C Tables 4.2.6.8 and 6.1.1.4'
    'S' 'S' 0.1246 0.1234
                         'International Tables Vol C Tables 4.2.6.8 and 6.1.1.4'
_computing_data_collection     'APEX2 (Bruker, 2005)'
_computing_cell_refinement     'APEX2 (Bruker, 2005)'
_computing_data_reduction     'APEX2 (Bruker, 2005)'
_computing_structure_solution     'SIR97 (Altomare <i>et al.</i>,  1999)'
_computing_structure_refinement     'SHELXL97 (Sheldrick, 1997)'
_computing_molecular_graphics     'SHELXTL (Bruker, 1997)'
_computing_publication_material     'WinGX (Farrugia, 1999)'
loop_
    _atom_site_type_symbol
    _atom_site_label
    _atom_site_fract_x
    _atom_site_fract_y
    _atom_site_fract_z
    _atom_site_U_iso_or_equiv
    _atom_site_adp_type
    _atom_site_calc_flag
    _atom_site_refinement_flags
    _atom_site_occupancy
    _atom_site_disorder_assembly
    _atom_site_disorder_group
    S S1 0.65733(3) 0.06360(5) 0.27385(4) 0.02105(15) Uani d . 1 . .
    O O2 0.63929(12) 0.11467(16) 0.36667(16) 0.0369(4) Uani d . 1 . .
    O O4 0.70593(10) -0.08710(15) 0.32413(17) 0.0348(4) Uani d . 1 . .
    C C2 0.84604(12) 0.9717(2) 0.65207(17) 0.0210(3) Uani d . 1 . .
    N N5 0.86032(10) 0.82418(17) 0.63479(15) 0.0215(3) Uani d . 1 . .
    N N3 0.95352(12) 1.16685(18) 0.54108(18) 0.0312(4) Uani d . 1 . .
    H H3A 0.9834 1.1488 0.5118 0.037 Uiso calc R 1 . .
    H H3B 0.9448 1.2607 0.5534 0.037 Uiso calc R 1 . .
    O O3 0.71951(10) 0.17704(15) 0.28119(15) 0.0309(3) Uani d . 1 . .
    N N2 0.80592(11) 1.00382(18) 0.70342(17) 0.0277(3) Uani d . 1 . .
    H H2A 0.7879 0.9301 0.7272 0.033 Uiso calc R 1 . .
    H H2B 0.7974 1.0988 0.7136 0.033 Uiso calc R 1 . .
    C C3 0.92125(12) 1.0513(2) 0.56700(18) 0.0222(3) Uani d . 1 . .
    N N4 0.93490(11) 0.90603(17) 0.54780(16) 0.0236(3) Uani d . 1 . .
    N N1 0.91024(13) 0.64908(18) 0.55885(18) 0.0317(4) Uani d . 1 . .
    H H1A 0.9372 0.6259 0.5259 0.038 Uiso calc R 1 . .
    H H1B 0.8889 0.5768 0.5787 0.038 Uiso calc R 1 . .
    O O1 0.56934(11) 0.0514(2) 0.13681(16) 0.0440(4) Uani d . 1 . .
    N N6 0.87638(11) 1.08607(18) 0.61675(16) 0.0232(3) Uani d . 1 . .
    C C1 0.90174(12) 0.7934(2) 0.57868(17) 0.0219(3) Uani d . 1 . .
    H H6 0.8684(18) 1.183(3) 0.626(2) 0.042(7) Uiso d . 1 . .
    H H5 0.8388(18) 0.749(3) 0.651(3) 0.044(7) Uiso d . 1 . .
loop_
    _atom_site_aniso_label
    _atom_site_aniso_U_11
    _atom_site_aniso_U_22
    _atom_site_aniso_U_33
    _atom_site_aniso_U_12
    _atom_site_aniso_U_13
    _atom_site_aniso_U_23
    S1 0.0277(2) 0.0160(2) 0.0288(2) 0.00029(15) 0.0224(2) 0.00143(15)
    O2 0.0657(10) 0.0212(7) 0.0574(9) -0.0009(7) 0.0549(9) -0.0015(6)
    O4 0.0425(8) 0.0182(6) 0.0605(10) 0.0067(6) 0.0408(8) 0.0085(6)
    C2 0.0228(8) 0.0197(8) 0.0233(8) -0.0007(6) 0.0160(7) -0.0004(6)
    N5 0.0284(7) 0.0166(7) 0.0289(7) -0.0010(6) 0.0226(7) 0.0004(6)
    N3 0.0438(9) 0.0183(7) 0.0528(10) -0.0030(7) 0.0407(9) -0.0011(7)
    O3 0.0416(8) 0.0189(6) 0.0502(8) -0.0047(5) 0.0377(7) -0.0022(6)
    N2 0.0395(9) 0.0202(7) 0.0418(9) -0.0002(6) 0.0345(8) -0.0006(6)
    C3 0.0246(8) 0.0201(8) 0.0274(8) -0.0013(6) 0.0191(7) -0.0010(6)
    N4 0.0296(8) 0.0185(7) 0.0345(8) -0.0010(6) 0.0259(7) -0.0010(6)
    N1 0.0519(10) 0.0172(7) 0.0516(10) -0.0016(7) 0.0449(9) -0.0018(7)
    O1 0.0361(8) 0.0554(10) 0.0329(8) -0.0085(7) 0.0185(7) 0.0045(7)
    N6 0.0320(8) 0.0156(7) 0.0330(8) -0.0002(6) 0.0259(7) -0.0012(6)
    C1 0.0254(8) 0.0194(8) 0.0262(8) -0.0003(6) 0.0188(7) -0.0007(6)
_geom_special_details
;
 All esds (except the esd in the dihedral angle between two l.s. planes)
 are estimated using the full covariance matrix.  The cell esds are taken
 into account individually in the estimation of esds in distances, angles
 and torsion angles; correlations between esds in cell parameters are only
 used when they are defined by crystal symmetry.  An approximate (isotropic)
 treatment of cell esds is used for estimating esds involving l.s. planes.
;
loop_
    _geom_bond_atom_site_label_1
    _geom_bond_atom_site_label_2
    _geom_bond_site_symmetry_2
    _geom_bond_distance
    _geom_bond_publ_flag
    S1 O1 . 1.4470(10)
                     n
    S1 O3 . 1.4710(10)
                     n
    S1 O4 . 1.4750(10)
                     n
    S1 O2 . 1.4920(10)
                     n
    C2 N2 . 1.300(2) ?
    C2 N5 . 1.347(2) n
    C2 N6 . 1.350(2) n
    N5 C1 . 1.373(2) n
    N5 H5 . 0.85(3) ?
    N3 C3 . 1.310(2) ?
    N3 H3A . 0.8600 ?
    N3 H3B . 0.8600 ?
    N2 H2A . 0.8600 ?
    N2 H2B . 0.8600 ?
    C3 N4 . 1.333(2) n
    C3 N6 . 1.367(2) n
    N4 C1 . 1.338(2) n
    N1 C1 . 1.300(2) ?
    N1 H1A . 0.8600 ?
    N1 H1B . 0.8600 ?
    N6 H6 . 0.87(3) ?
loop_
    _geom_angle_atom_site_label_1
    _geom_angle_atom_site_label_2
    _geom_angle_atom_site_label_3
    _geom_angle_site_symmetry_1
    _geom_angle_site_symmetry_3
    _geom_angle
    _geom_angle_publ_flag
    O1 S1 O3 . . 111.02(9) n
    O1 S1 O4 . . 111.51(10) n
    O3 S1 O4 . . 108.77(8) n
    O1 S1 O2 . . 109.36(10) n
    O3 S1 O2 . . 108.65(8) n
    O4 S1 O2 . . 107.42(9) n
    N2 C2 N5 . . 121.41(16) ?
    N2 C2 N6 . . 120.69(16) ?
    N5 C2 N6 . . 117.88(15) n
    C2 N5 C1 . . 120.25(15) n
    C2 N5 H5 . . 120.6(18) ?
    C1 N5 H5 . . 118.9(19) ?
    C3 N3 H3A . . 120.0 ?
    C3 N3 H3B . . 120.0 ?
    H3A N3 H3B . . 120.0 ?
    C2 N2 H2A . . 120.0 ?
    C2 N2 H2B . . 120.0 ?
    H2A N2 H2B . . 120.0 ?
    N3 C3 N4 . . 119.80(16) ?
    N3 C3 N6 . . 117.71(16) ?
    N4 C3 N6 . . 122.46(16) n
    C3 N4 C1 . . 116.79(15) n
    C1 N1 H1A . . 120.0 ?
    C1 N1 H1B . . 120.0 ?
    H1A N1 H1B . . 120.0 ?
    C2 N6 C3 . . 120.35(15) n
    C2 N6 H6 . . 120.8(17) ?
    C3 N6 H6 . . 118.8(17) ?
    N1 C1 N4 . . 120.09(16) ?
    N1 C1 N5 . . 117.76(16) ?
    N4 C1 N5 . . 122.13(15) n
loop_
    _geom_torsion_atom_site_label_1
    _geom_torsion_atom_site_label_2
    _geom_torsion_atom_site_label_3
    _geom_torsion_atom_site_label_4
    _geom_torsion_site_symmetry_1
    _geom_torsion_site_symmetry_2
    _geom_torsion_site_symmetry_3
    _geom_torsion_site_symmetry_4
    _geom_torsion
    _geom_torsion_publ_flag
    N2 C2 N5 C1 . . . . 179.14(16) ?
    N6 C2 N5 C1 . . . . -2.1(2) ?
    N3 C3 N4 C1 . . . . 178.76(17) ?
    N6 C3 N4 C1 . . . . 0.5(3) ?
    N2 C2 N6 C3 . . . . 177.84(17) ?
    N5 C2 N6 C3 . . . . -0.9(3) ?
    N3 C3 N6 C2 . . . . -176.50(17) ?
    N4 C3 N6 C2 . . . . 1.8(3) ?
    C3 N4 C1 N1 . . . . 178.06(18) ?
    C3 N4 C1 N5 . . . . -3.6(3) ?
    C2 N5 C1 N1 . . . . -177.10(17) ?
    C2 N5 C1 N4 . . . . 4.6(3) ?
loop_
    _geom_hbond_atom_site_label_D
    _geom_hbond_atom_site_label_H
    _geom_hbond_atom_site_label_A
    _geom_hbond_site_symmetry_A
    _geom_hbond_distance_DH
    _geom_hbond_distance_HA
    _geom_hbond_distance_DA
    _geom_hbond_angle_DHA
    N6 H6 O2 7_666 0.87(3) 1.76(3) 2.622(2) 171(3)
    N5 H5 O4 7_656 0.85(3) 1.76(3) 2.608(2) 176(3)
    N3 H3B O2 7_666 0.86 2.59 3.244(2) 134.1
    N3 H3B O1 8_566 0.86 2.44 2.944(2) 117.9
    N3 H3A N4 5_776 0.86 2.14 3.000(2) 175.7
    N2 H2B O3 7_666 0.86 1.97 2.822(2) 172.1
    N2 H2A O3 6_566 0.86 2.02 2.836(2) 159.0
    N1 H1B O2 7_656 0.86 1.99 2.838(2) 168.6
    N1 H1A O1 8_556 0.86 2.43 2.992(2) 123.1
    N1 H1A O1 4_655 0.86 2.11 2.887(2) 150.7
