# Supplementary material for: Melaminium sulfate
Source: Acta Crystallogr Sect E Struct Rep Online. 2008 Jan 4;64(Pt 2):o351. doi: 10.1107/S1600536807067463 (PMC2960347; doi:10.1107/S1600536807067463)
Supplement: Supplementary file 2 [file e-64-0o351-Isup2.hkl]

# 
# h,k,l, Fc-squared, Fo-squared, sigma(Fo-squared) and status flag 
# 
data_I
_shelx_title '                                     zhu in C2/c' 
_shelx_refln_list_code          4 
_shelx_F_calc_maximum      518.08 
_exptl_crystal_F_000       928.00 
_reflns_d_resolution_high  0.7700 
 
loop_ 
 _symmetry_equiv_pos_as_xyz 
 'x, y, z' 
 '-x, y, -z+1/2' 
 'x+1/2, y+1/2, z' 
 '-x+1/2, y+1/2, -z+1/2' 
 '-x, -y, -z' 
 'x, -y, z-1/2' 
 '-x+1/2, -y+1/2, -z' 
 'x+1/2, -y+1/2, z-1/2' 
 
_cell_length_a    18.5787 
_cell_length_b     8.6272 
_cell_length_c    12.7945 
_cell_angle_alpha  90.000 
_cell_angle_beta  129.739 
_cell_angle_gamma  90.000 
 
_shelx_F_squared_multiplier     1.000 
 
loop_ 
 _refln_index_h 
 _refln_index_k 
 _refln_index_l 
 _refln_F_squared_calc 
 _refln_F_squared_meas 
 _refln_F_squared_sigma 
 _refln_observed_status 
   2   0   0     2268.68     2223.70    114.29 o 
   4   0   0    48742.46    46185.51    785.77 o 
   6   0   0        7.14       41.60      3.94 o 
   8   0   0     3346.65     3335.89     38.30 o 
  10   0   0     2383.97     2133.47     34.55 o 
  12   0   0      132.03      181.43      6.25 o 
  14   0   0     3073.06     2945.77     64.16 o 
   1   1   0      183.63       91.13      3.28 o 
   3   1   0     4812.48     5060.43     45.68 o 
   5   1   0     1110.28     1199.23     10.67 o 
   7   1   0      184.50      125.00      3.07 o 
   9   1   0      295.53      251.74      4.99 o 
  11   1   0       29.60       15.95      2.05 o 
  13   1   0     1548.43     1517.52     27.15 o 
  15   1   0      460.41      524.04     20.84 o 
   0   2   0    26469.64    27960.06    505.72 o 
   2   2   0     2432.94     2094.25     18.42 o 
   4   2   0     3806.16     4100.27     31.54 o 
   6   2   0     3041.50     2800.18     22.65 o 
   8   2   0     2786.46     2884.65     24.11 o 
  10   2   0      864.17      853.19      9.95 o 
  12   2   0      991.08     1038.28     15.18 o 
  14   2   0      646.41      698.97     15.16 o 
  16   2   0       14.38       20.01      4.26 o 
  18   2   0        0.38        2.46      3.94 o 
   1   3   0      970.34      971.52      7.09 o 
   3   3   0     3458.39     4046.98     29.37 o 
   5   3   0     2245.39     2475.37     18.95 o 
   7   3   0     2301.49     2295.62     22.33 o 
   9   3   0     1628.11     1491.62     16.44 o 
  11   3   0      326.37      333.75      9.26 o 
  13   3   0        0.40        1.45      2.24 o 
  15   3   0       21.67       22.22      3.13 o 
  17   3   0       16.77       26.43      3.65 o 
   0   4   0     7780.18     8716.38     93.95 o 
   2   4   0      348.01      430.44      4.30 o 
   4   4   0      523.68      534.47     11.95 o 
   6   4   0      351.12      401.90      5.63 o 
   8   4   0      319.66      308.73      4.84 o 
  10   4   0      181.46      177.15      5.57 o 
  12   4   0      405.77      368.34      7.72 o 
  14   4   0       91.86       90.21      7.22 o 
  16   4   0       33.27       21.81      4.76 o 
   1   5   0     2766.39     2701.45     26.56 o 
   3   5   0     7346.45     7912.89     67.05 o 
   5   5   0      563.95      546.40      9.37 o 
   7   5   0     1380.35     1353.78     17.71 o 
   9   5   0      496.99      494.62     16.82 o 
  11   5   0       13.32       15.98      4.76 o 
  13   5   0       26.86       33.62      4.92 o 
  15   5   0       63.04       55.93      6.56 o 
   0   6   0      761.65      744.03     17.07 o 
   2   6   0       18.74       15.04      1.97 o 
   4   6   0     1566.26     1591.85     20.45 o 
   6   6   0      418.75      413.95      8.66 o 
   8   6   0       15.00       21.08      8.53 o 
  10   6   0      380.37      409.36     11.51 o 
  12   6   0      260.06      276.08     12.47 o 
  14   6   0      115.78      126.62      9.18 o 
   1   7   0       26.10       32.33      2.96 o 
   3   7   0     2505.50     2516.62     30.15 o 
   5   7   0     4860.62     4952.14     52.58 o 
   7   7   0      717.46      772.43     25.11 o 
   9   7   0     1924.74     1956.46     30.67 o 
  11   7   0      180.23      225.37     11.81 o 
  13   7   0      201.71      209.30     11.97 o 
   0   8   0     5653.56     5435.13     81.51 o 
   2   8   0      123.99      117.22      5.33 o 
   4   8   0      734.87      788.70     14.27 o 
   6   8   0      142.22      145.65      9.19 o 
   8   8   0        0.90       -0.16      2.79 o 
  10   8   0      852.81      892.99     25.44 o 
  12   8   0      237.19      224.89     12.63 o 
   1   9   0      182.44      175.29     15.75 o 
   3   9   0     1194.17     1137.40     26.27 o 
   5   9   0      224.39      228.00     11.81 o 
   7   9   0       12.69        3.77      3.61 o 
   9   9   0       81.91      102.01      9.02 o 
  11   9   0      115.55       95.46      9.18 o 
   0  10   0       31.36       26.90      5.08 o 
   2  10   0      110.46      119.40      8.69 o 
   4  10   0      102.98       97.42      8.20 o 
   6  10   0       45.31       38.21      6.23 o 
   8  10   0        8.11       21.98      5.41 o 
   1  11   0      520.61      545.36     19.52 o 
   3  11   0       88.21       69.05      7.71 o 
 -19   1   1      106.21      108.25      9.18 o 
 -17   1   1        5.21        5.58      3.44 o 
 -15   1   1      358.22      370.44     17.39 o 
 -13   1   1       53.24       56.41      8.36 o 
 -11   1   1      378.75      360.09     16.65 o 
  -9   1   1     1302.51     1409.15     15.72 o 
  -7   1   1     2114.08     1980.49     22.49 o 
  -5   1   1      881.03      777.01     12.10 o 
  -3   1   1     6623.43     6800.47     52.53 o 
  -1   1   1        8.92        4.42      0.74 o 
   1   1   1     2938.23     2821.44     49.56 o 
   3   1   1       83.67      101.00      2.72 o 
   5   1   1      644.72      712.86      9.37 o 
   7   1   1      454.91      471.23      7.74 o 
   9   1   1     1645.57     1603.08     15.77 o 
  11   1   1      447.01      422.92      7.11 o 
  13   1   1      421.66      447.53      9.68 o 
  15   1   1        1.50        2.95      2.79 o 
 -18   2   1       58.80       71.01      7.38 o 
 -16   2   1      577.39      234.32     10.34 o 
 -14   2   1     1198.43     1179.19     15.72 o 
 -12   2   1       91.43       93.98      5.84 o 
 -10   2   1     5120.99     4846.94     38.23 o 
  -8   2   1     3114.07     3389.80     29.49 o 
  -6   2   1      118.79       63.63      1.78 o 
  -4   2   1    20239.51    19879.43    170.25 o 
  -2   2   1     3523.12     3145.17     26.91 o 
   0   2   1    15511.19    16060.78    171.58 o 
   2   2   1      374.29      413.26      6.94 o 
   4   2   1        4.73       11.03      1.21 o 
   6   2   1     6509.78     6175.03     52.52 o 
   8   2   1      410.94      419.79      6.29 o 
  10   2   1     3296.80     3239.19     28.20 o 
  12   2   1     1706.67     1803.97     27.41 o 
  14   2   1      164.84      163.20      9.35 o 
  16   2   1      430.05      462.64     16.57 o 
 -17   3   1       32.95       30.25      3.42 o 
 -15   3   1      170.19      165.82      6.20 o 
 -13   3   1     2588.22     2560.28     38.95 o 
 -11   3   1       42.73       46.36      2.68 o 
  -9   3   1      288.73      251.20      4.47 o 
  -7   3   1     2921.74     2638.08     20.24 o 
  -5   3   1    20092.90    21964.97    148.59 o 
  -3   3   1     4664.34     4330.72     29.07 o 
  -1   3   1    10891.15    10751.66     81.66 o 
   1   3   1     5458.14     5637.21     47.59 o 
   3   3   1     6586.15     6436.78     73.29 o 
   5   3   1      322.23      230.35      6.19 o 
   7   3   1     8620.58     8605.19     72.42 o 
   9   3   1     4290.84     3993.11     47.98 o 
  11   3   1      256.59      239.06      8.15 o 
  13   3   1      275.49      295.44     12.30 o 
  15   3   1      187.38      207.98     11.15 o 
 -18   4   1       36.28       25.26      4.92 o 
 -16   4   1     1127.73     1137.98     27.42 o 
 -14   4   1       26.94       26.85      3.36 o 
 -12   4   1     2458.22     2305.83     36.76 o 
 -10   4   1     7473.64     7598.51     74.63 o 
  -8   4   1      382.20      439.95      6.11 o 
  -6   4   1     7029.58     7587.35     53.45 o 
  -4   4   1     2315.70     1994.40     16.87 o 
  -2   4   1      190.46      238.28      3.34 o 
   0   4   1      325.88      198.71      3.42 o 
   2   4   1     4106.05     4477.21     32.85 o 
   4   4   1     3389.14     3297.58     26.80 o 
   6   4   1     1253.68     1139.25     11.00 o 
   8   4   1     3342.78     3332.37     31.87 o 
  10   4   1     2538.29     2499.99     26.17 o 
  12   4   1     2590.25     2588.10     46.69 o 
  14   4   1        0.39       -2.62      2.62 o 
  16   4   1       46.77       37.06      5.90 o 
 -17   5   1        0.87        2.13      3.28 o 
 -15   5   1       18.01       26.24      4.92 o 
 -13   5   1     1759.27     1739.08     35.16 o 
 -11   5   1       67.00       59.09      4.92 o 
  -9   5   1     3817.24     3719.12     58.98 o 
  -7   5   1       97.07      100.50      3.24 o 
  -5   5   1     3132.17     3539.83     29.53 o 
  -3   5   1      410.86      313.71      4.31 o 
  -1   5   1     2471.44     2645.11     25.23 o 
   1   5   1     2048.47     2060.37     18.40 o 
   3   5   1     2213.89     2318.44     26.38 o 
   5   5   1       36.67       47.70      2.58 o 
   7   5   1     2890.01     3008.08     29.74 o 
   9   5   1     1020.65      979.62     18.42 o 
  11   5   1       83.34       60.36      6.07 o 
  13   5   1      245.62      227.02     11.48 o 
  15   5   1      120.22      116.78      9.18 o 
 -16   6   1      967.57      966.89     26.59 o 
 -14   6   1      402.95      444.92     16.57 o 
 -12   6   1     1204.01     1144.73     27.26 o 
 -10   6   1      139.87      167.14      9.19 o 
  -8   6   1       80.11       66.75      6.07 o 
  -6   6   1      120.95      129.09      4.69 o 
  -4   6   1     1764.73     1751.72     27.37 o 
  -2   6   1      238.23      219.29      5.01 o 
   0   6   1     4212.90     4103.51     37.69 o 
   2   6   1      512.92      487.90      9.38 o 
   4   6   1       90.95       93.66      3.56 o 
   6   6   1     1287.88     1317.62     16.21 o 
   8   6   1       54.74       34.99      5.00 o 
  10   6   1      690.47      726.84     20.84 o 
  12   6   1       37.58       26.73      4.92 o 
  14   6   1        1.06        0.00      3.28 o 
 -15   7   1       63.17       65.27      7.54 o 
 -13   7   1       28.89       34.60      5.41 o 
 -11   7   1        2.99        3.12      2.95 o 
  -9   7   1      624.78      661.33     19.69 o 
  -7   7   1      733.65      730.86     20.19 o 
  -5   7   1     6383.74     6298.97     64.42 o 
  -3   7   1       14.50        4.54      2.26 o 
  -1   7   1       15.26       24.86      2.61 o 
   1   7   1      210.32      199.31      6.26 o 
   3   7   1       46.08       49.32      4.59 o 
   5   7   1      189.14      188.42      5.44 o 
   7   7   1     3096.11     2965.01     40.75 o 
   9   7   1      196.74      175.35     10.17 o 
  11   7   1       86.01       62.00      7.05 o 
  13   7   1       70.31       77.08      8.04 o 
 -12   8   1      140.49      141.38     10.33 o 
 -10   8   1      484.16      432.49     16.57 o 
  -8   8   1      403.14      346.83     14.27 o 
  -6   8   1       29.44       35.92      5.25 o 
  -4   8   1     2049.81     1877.81     25.05 o 
  -2   8   1     2018.04     1944.25     25.66 o 
   0   8   1      322.97      302.61      8.35 o 
   2   8   1       23.36       21.73      2.84 o 
   4   8   1     2011.03     2017.34     26.79 o 
   6   8   1      556.24      535.06     19.44 o 
   8   8   1       20.89       13.61      4.26 o 
  10   8   1      387.13      385.69     16.24 o 
  12   8   1       79.36       79.54      8.36 o 
 -11   9   1       56.88       53.96      7.22 o 
  -9   9   1       12.65       23.45      5.25 o 
  -7   9   1      375.36      361.41     15.26 o 
  -5   9   1      234.42      214.39     11.32 o 
  -3   9   1      286.66      313.49     13.45 o 
  -1   9   1      103.79      110.40      7.38 o 
   1   9   1       61.16       65.97      4.52 o 
   3   9   1      376.00      379.77     10.07 o 
   5   9   1      137.12      138.43      9.35 o 
   7   9   1      586.49      563.95     19.69 o 
   9   9   1      332.16      347.12     15.75 o 
  -8  10   1       16.40       15.42      5.08 o 
  -6  10   1      259.75      242.61     13.12 o 
  -4  10   1       93.23      118.09      9.02 o 
  -2  10   1      574.11      547.05     18.54 o 
   0  10   1      354.56      369.82     10.44 o 
   2  10   1       21.05       20.83      4.76 o 
   4  10   1        0.05        1.48      3.12 o 
   6  10   1      230.44      241.12     13.12 o 
  -3  11   1      225.75      237.51     13.12 o 
  -1  11   1      488.74      578.16     20.02 o 
   1  11   1      168.90      185.84     11.48 o 
 -20   0   2      137.54      166.48     11.15 o 
 -18   0   2      122.25      121.21      8.69 o 
 -16   0   2      345.40      367.97     16.73 o 
 -14   0   2     1008.87     1050.14     29.06 o 
 -12   0   2      728.11      762.29     12.57 o 
 -10   0   2      760.55      755.48     15.68 o 
  -8   0   2      628.95      667.20      9.84 o 
  -6   0   2    15193.97    15039.54    143.53 o 
  -4   0   2     8632.13     8465.91    309.75 o 
  -2   0   2     9028.44     8151.72    114.83 o 
   0   0   2     7666.28     8198.98    144.44 o 
   2   0   2   268401.84   259436.70   8754.41 o 
   4   0   2     4264.26     4530.76     49.74 o 
   6   0   2    23343.40    22838.46    458.39 o 
   8   0   2       23.78       31.44      2.76 o 
  10   0   2     1577.88     1536.30     22.95 o 
  12   0   2      434.32      462.91     11.52 o 
  14   0   2       58.46       47.23      5.41 o 
 -19   1   2      232.80      264.37      9.10 o 
 -17   1   2      861.24      895.34     22.98 o 
 -15   1   2        7.83       10.02      2.02 o 
 -13   1   2     4447.34     4503.27     46.48 o 
 -11   1   2       12.93        8.59      1.70 o 
  -9   1   2     1342.76     1346.30     10.79 o 
  -7   1   2       20.41        7.26      1.02 o 
  -5   1   2     2007.54     2079.31     17.78 o 
  -3   1   2    32903.46    33854.29    317.97 o 
  -1   1   2     4599.86     5046.37     51.63 o 
   1   1   2    17957.46    17883.27    136.75 o 
   3   1   2     3396.82     3800.33     32.85 o 
   5   1   2      952.02      949.76     10.00 o 
   7   1   2       24.16        1.73      0.91 o 
   9   1   2     2220.56     2176.13     20.58 o 
  11   1   2      808.00      737.94     12.65 o 
  13   1   2      523.66      533.41     13.01 o 
  15   1   2      107.23      164.83      9.84 o 
 -18   2   2        0.08       -0.82      2.46 o 
 -16   2   2      264.11      246.14      7.36 o 
 -14   2   2       34.22       40.07      7.22 o 
 -12   2   2      302.61      245.79      5.88 o 
 -10   2   2      535.82      592.12      6.07 o 
  -8   2   2        3.15        0.06      0.56 o 
  -6   2   2     6309.25     6350.55     55.00 o 
  -4   2   2    21737.98    22358.69    151.50 o 
  -2   2   2      148.98      124.85      1.56 o 
   0   2   2    12828.75    12066.98     93.13 o 
   2   2   2     1749.15     1688.95     16.23 o 
   4   2   2      625.34      643.89      9.35 o 
   6   2   2     2889.54     2781.15     34.43 o 
   8   2   2      925.42      907.73     15.89 o 
  10   2   2      165.33      145.81      4.68 o 
  12   2   2      241.11      259.18     11.15 o 
  14   2   2       44.00       46.25      5.90 o 
  16   2   2      301.64      339.07     14.76 o 
 -19   3   2       33.76       30.50      5.25 o 
 -17   3   2      186.19      198.64     14.43 o 
 -15   3   2      398.63      405.31     12.01 o 
 -13   3   2      789.14      793.98     11.67 o 
 -11   3   2     1172.32     1200.04     16.30 o 
  -9   3   2      340.83      400.87      5.41 o 
  -7   3   2     2486.72     2525.69     21.26 o 
  -5   3   2     8508.27     9123.47     75.32 o 
  -3   3   2       84.76      122.45      1.44 o 
  -1   3   2     3806.32     4509.47     32.31 o 
   1   3   2      620.94      655.19      8.03 o 
   3   3   2       16.75        1.59      1.18 o 
   5   3   2      988.31     1020.34     22.75 o 
   7   3   2     1153.97     1138.71     13.99 o 
   9   3   2     1620.93     1583.69     18.57 o 
  11   3   2       11.90       12.81      2.73 o 
  13   3   2      300.60      339.24     13.94 o 
  15   3   2       13.54       13.45      4.43 o 
 -18   4   2       99.86       90.21      7.71 o 
 -16   4   2        0.03        1.70      1.79 o 
 -14   4   2      120.68      119.46      4.78 o 
 -12   4   2      479.77      443.79      9.11 o 
 -10   4   2      677.97      694.99     11.29 o 
  -8   4   2      491.11      523.88      8.78 o 
  -6   4   2      146.64      163.46      2.98 o 
  -4   4   2      979.28     1130.11     14.39 o 
  -2   4   2     1132.45     1167.77      8.80 o 
   0   4   2     1582.71     1713.43     17.06 o 
   2   4   2     5871.97     6139.13     43.91 o 
   4   4   2       92.25      123.35      4.87 o 
   6   4   2      140.34      124.42      5.74 o 
   8   4   2      388.75      407.88     10.64 o 
  10   4   2       50.69       49.01      4.36 o 
  12   4   2       59.55       77.08      7.05 o 
  14   4   2       82.39       71.84      7.38 o 
 -17   5   2      102.51      119.56      8.69 o 
 -15   5   2      998.74     1007.88     24.95 o 
 -13   5   2      109.46      112.11      6.02 o 
 -11   5   2       38.48       38.41      2.87 o 
  -9   5   2      905.86      923.49     13.52 o 
  -7   5   2     1055.45     1046.34     14.08 o 
  -5   5   2     1080.60     1154.28     10.88 o 
  -3   5   2     1692.77     1774.69     13.73 o 
  -1   5   2     7551.39     8215.39     75.97 o 
   1   5   2     1034.84      970.29     10.58 o 
   3   5   2     1700.16     1752.58     18.85 o 
   5   5   2     2360.15     2384.07     24.47 o 
   7   5   2        0.03        1.41      1.37 o 
   9   5   2      773.96      735.21     15.93 o 
  11   5   2       12.64       12.96      3.94 o 
  13   5   2       25.61       21.32      4.76 o 
 -16   6   2      588.58      567.72     19.20 o 
 -14   6   2      112.65       84.96      7.38 o 
 -12   6   2      334.13      358.29     13.62 o 
 -10   6   2      653.99      661.87     18.71 o 
  -8   6   2        7.93        4.10      2.95 o 
  -6   6   2      637.73      600.39     16.41 o 
  -4   6   2     1656.78     1607.61     17.82 o 
  -2   6   2      312.89      324.24      5.35 o 
   0   6   2      693.03      717.23      8.90 o 
   2   6   2        4.79        5.64      1.61 o 
   4   6   2      280.48      318.55      6.74 o 
   6   6   2     1289.55     1267.01     16.18 o 
   8   6   2       21.86       24.66      3.50 o 
  10   6   2      410.30      417.04     15.91 o 
  12   6   2      101.35      119.40      9.18 o 
 -15   7   2        4.08        1.97      3.44 o 
 -13   7   2      657.82      640.96     20.35 o 
 -11   7   2      203.10      167.80     10.17 o 
  -9   7   2      306.50      292.34     12.63 o 
  -7   7   2     2192.11     2248.24     41.76 o 
  -5   7   2      237.55      277.40     11.48 o 
  -3   7   2    13233.05    13352.89    127.30 o 
  -1   7   2     2983.89     2948.53     34.10 o 
   1   7   2     1903.44     1925.13     24.81 o 
   3   7   2      241.49      245.53      6.17 o 
   5   7   2      323.49      321.51      7.33 o 
   7   7   2      517.22      517.92     16.49 o 
   9   7   2      839.31      865.59     24.29 o 
  11   7   2      125.64      112.51      9.02 o 
 -14   8   2      619.58      703.91     23.14 o 
 -12   8   2      105.82      127.77      9.35 o 
 -10   8   2      560.59      575.28     19.36 o 
  -8   8   2       80.89       70.85      6.89 o 
  -6   8   2      715.12      642.85     19.20 o 
  -4   8   2      605.86      573.70     17.56 o 
  -2   8   2      111.30       87.01      6.07 o 
   0   8   2     1314.51     1330.03     19.91 o 
   2   8   2     1800.74     1784.42     39.10 o 
   4   8   2      129.56      131.65      7.30 o 
   6   8   2     1297.05     1338.79     25.53 o 
   8   8   2       17.44       30.67      5.41 o 
  10   8   2      755.67      772.10     24.45 o 
 -11   9   2       28.55       35.92      6.07 o 
  -9   9   2     1476.09     1392.85     33.66 o 
  -7   9   2      103.76      135.80      9.51 o 
  -5   9   2      685.04      579.45     18.87 o 
  -3   9   2     2480.84     2440.00     45.86 o 
  -1   9   2      628.22      639.29     13.34 o 
   1   9   2      502.15      525.08     11.95 o 
   3   9   2      294.26      279.33      8.69 o 
   5   9   2      426.00      412.77     16.24 o 
   7   9   2       78.39       92.34      8.36 o 
  -8  10   2      296.25      273.94     14.11 o 
  -6  10   2      260.16      246.38     13.12 o 
  -4  10   2      142.93      139.58      9.84 o 
  -2  10   2      147.85      161.89     10.33 o 
   0  10   2       30.88       25.82      3.59 o 
   2  10   2       67.76       84.58      5.33 o 
   4  10   2      370.16      337.78     15.09 o 
   6  10   2      213.47      230.95     12.96 o 
  -3  11   2       37.44       63.47      7.54 o 
  -1  11   2        6.08        6.40      4.26 o 
 -19   1   3      650.04      646.51     14.09 o 
 -17   1   3      490.83      489.71      9.81 o 
 -15   1   3      250.55      249.90      5.58 o 
 -13   1   3     2432.56     2425.49     21.93 o 
 -11   1   3      231.36      293.88      3.79 o 
  -9   1   3      460.28      537.36      7.11 o 
  -7   1   3     5625.00     6366.02     42.25 o 
  -5   1   3     1520.53     1406.89     15.26 o 
  -3   1   3     5566.19     5270.45     40.49 o 
  -1   1   3     3081.74     3162.71     22.94 o 
   1   1   3      451.75      442.20      6.00 o 
   3   1   3     2244.24     2121.78     20.52 o 
   5   1   3       58.61       33.63      2.28 o 
   7   1   3      117.46       84.92      3.04 o 
   9   1   3       25.36       26.96      2.16 o 
  11   1   3       53.82       59.70      3.53 o 
  13   1   3       87.23       83.38      4.92 o 
  15   1   3      111.96      113.33      9.18 o 
 -20   2   3       90.23       95.39      5.73 o 
 -18   2   3       49.31       59.62      4.46 o 
 -16   2   3     1443.19     1486.06     24.16 o 
 -14   2   3      945.95     1000.39     13.38 o 
 -12   2   3      201.31      222.14      4.85 o 
 -10   2   3      175.13      243.19      5.20 o 
  -8   2   3     6852.30     6810.63     45.11 o 
  -6   2   3     3329.05     4228.04     28.65 o 
  -4   2   3     1515.40     1306.40     10.45 o 
  -2   2   3     1514.46     1442.84     10.40 o 
   0   2   3     6060.04     5590.93     59.62 o 
   2   2   3     4114.35     4141.22     36.34 o 
   4   2   3       69.75      102.38      7.20 o 
   6   2   3     1940.30     1915.27     20.44 o 
   8   2   3      932.17      934.75     12.97 o 
  10   2   3      221.48      189.19      5.69 o 
  12   2   3      454.18      481.87     16.24 o 
  14   2   3      220.86      234.73     12.14 o 
 -19   3   3      994.78      982.58     17.92 o 
 -15   3   3      883.01      892.81     13.09 o 
 -13   3   3     1889.94     1862.93     23.30 o 
 -11   3   3      829.07      818.68     12.36 o 
  -9   3   3      324.97      326.10      4.75 o 
  -7   3   3      700.62      525.29      6.08 o 
  -5   3   3      916.90      845.10      8.04 o 
  -3   3   3     1392.89     1917.76     13.04 o 
  -1   3   3      133.44       88.52      2.46 o 
   1   3   3      281.92      255.19      4.69 o 
   3   3   3     2979.72     2853.63     27.06 o 
   5   3   3     5049.07     5028.02     47.61 o 
   7   3   3      791.19      781.18     11.42 o 
   9   3   3     4351.47     4274.01     53.51 o 
  11   3   3       42.88       57.24      6.07 o 
  13   3   3      297.97      301.18     13.78 o 
 -18   4   3      235.68      249.87      8.00 o 
 -16   4   3     1422.81     1424.48     29.81 o 
 -14   4   3     1559.72     1542.36     20.95 o 
 -12   4   3     2373.32     2294.70     27.28 o 
 -10   4   3     3075.85     3008.83     32.97 o 
  -8   4   3    10558.14    11223.32     93.93 o 
  -6   4   3       16.77       12.41      1.54 o 
  -4   4   3    20158.02    21326.41    126.67 o 
  -2   4   3     3585.02     3961.99     29.41 o 
   0   4   3     1377.85     1421.52     15.10 o 
   2   4   3      166.71      207.42      4.67 o 
   4   4   3     2007.16     2090.40     21.88 o 
   6   4   3     5563.39     5297.92     62.24 o 
   8   4   3       99.00       82.07     14.37 o 
  10   4   3        3.97       -2.13      2.13 o 
  12   4   3      383.32      399.14     15.75 o 
  14   4   3      344.21      409.13     16.90 o 
 -19   5   3      643.92      688.76     15.20 o 
 -17   5   3      150.23      158.61      9.68 o 
 -15   5   3     1391.51     1363.82     29.89 o 
 -13   5   3      215.01      216.31      6.45 o 
 -11   5   3      401.09      391.86      8.39 o 
  -9   5   3      432.75      410.41      8.16 o 
  -7   5   3     9745.00     9631.61     79.34 o 
  -5   5   3       44.39       45.60      1.90 o 
  -3   5   3     1209.41      977.93      8.11 o 
  -1   5   3      196.98      244.05      4.31 o 
   1   5   3      135.59      128.94      3.79 o 
   3   5   3     1056.65     1049.83     13.38 o 
   5   5   3     2383.34     2307.13     24.59 o 
   7   5   3     1051.48     1035.77     14.50 o 
   9   5   3     2450.41     2473.08     46.19 o 
  11   5   3       27.44       23.45      4.76 o 
  13   5   3       26.48       24.93      5.41 o 
 -18   6   3       30.58       39.26      4.18 o 
 -16   6   3      113.16      132.52      9.18 o 
 -14   6   3     1173.65     1214.60     28.40 o 
 -12   6   3        0.36        1.15      2.95 o 
 -10   6   3     1780.90     1805.25     35.33 o 
  -8   6   3      176.17      183.72      9.02 o 
  -6   6   3     1791.03     1665.89     24.84 o 
  -4   6   3     1531.46     1608.47     14.75 o 
  -2   6   3      283.74      304.05      6.16 o 
   0   6   3      909.59      882.90     11.77 o 
   2   6   3      978.59      923.61     12.63 o 
   4   6   3      218.01      193.66      7.06 o 
   6   6   3      852.32      836.96     12.74 o 
   8   6   3      452.50      432.32     15.75 o 
  10   6   3      310.51      336.78     14.76 o 
  12   6   3      248.31      263.93     13.61 o 
 -15   7   3       64.72       50.35      6.23 o 
 -13   7   3      541.63      598.56     19.53 o 
 -11   7   3       75.01       79.22      7.38 o 
  -9   7   3       44.56       57.24      6.07 o 
  -7   7   3     1441.71     1327.22     28.91 o 
  -5   7   3      763.96      702.90     14.44 o 
  -3   7   3    12588.87    12291.27    118.11 o 
  -1   7   3       20.67       27.78      5.08 o 
   1   7   3      329.17      357.33      8.76 o 
   3   7   3       46.83       43.34      2.94 o 
   5   7   3        2.52        2.66      1.53 o 
   7   7   3      653.87      749.60     21.99 o 
   9   7   3      589.45      600.21     20.35 o 
  11   7   3      457.56      472.66     18.87 o 
 -14   8   3        8.06        4.59      3.61 o 
 -12   8   3        5.52       -0.66      2.95 o 
 -10   8   3      234.77      216.85     11.81 o 
  -8   8   3      698.28      687.62     20.51 o 
  -6   8   3      350.69      306.29     12.96 o 
  -4   8   3       26.45       24.44      4.43 o 
  -2   8   3     2387.11     2262.62     28.93 o 
   0   8   3      782.43      741.51     24.21 o 
   2   8   3      267.73      244.09      7.65 o 
   4   8   3       39.45       32.90      3.34 o 
   6   8   3      797.74      767.41     22.65 o 
   8   8   3      175.33      143.19     10.01 o 
 -13   9   3      429.37      432.29     18.37 o 
 -11   9   3      485.47      517.63     19.52 o 
  -9   9   3        1.74       -1.97      3.28 o 
  -7   9   3        6.20       30.67      5.58 o 
  -5   9   3       30.46       20.83      4.76 o 
  -3   9   3       15.01        2.13      3.61 o 
  -1   9   3      274.84      272.90      8.52 o 
   1   9   3       24.64       28.39      6.40 o 
   3   9   3      373.88      389.31     17.80 o 
   5   9   3      132.98      147.94     10.01 o 
   7   9   3       11.17        9.68      4.26 o 
 -10  10   3      277.47      292.64     15.42 o 
  -8  10   3      126.38      153.35     11.15 o 
  -6  10   3      446.26      452.97     17.72 o 
  -4  10   3      306.43      329.72     14.76 o 
  -2  10   3      124.59      136.13      9.68 o 
   0  10   3     1674.15     1614.32     32.11 o 
   2  10   3      203.57      201.49      8.00 o 
   4  10   3      146.87      163.36     10.83 o 
  -3  11   3      961.62      961.95     27.25 o 
 -20   0   4      947.53     1056.20     27.25 o 
 -18   0   4        3.61        4.26      3.12 o 
 -16   0   4      824.10      746.52     64.18 o 
 -14   0   4      220.47      255.91      9.68 o 
 -12   0   4      404.62      400.12     12.88 o 
 -10   0   4     4157.41     4389.95     50.54 o 
  -8   0   4      862.43     1132.12     15.46 o 
  -6   0   4     3525.38     3412.33     47.68 o 
  -4   0   4    37489.57    35317.70    378.96 o 
  -2   0   4     2623.01     2623.77     26.52 o 
   0   0   4     1668.06     2197.56     33.09 o 
   2   0   4      907.69      953.63     18.07 o 
   4   0   4    45628.31    46075.77    491.78 o 
   6   0   4      493.83      448.74     15.26 o 
   8   0   4     3280.68     3244.00     54.24 o 
  10   0   4      541.58      525.09     12.84 o 
  12   0   4      491.59      548.98     17.56 o 
  14   0   4      117.01      161.06     10.17 o 
 -21   1   4        1.72        2.87      3.53 o 
 -19   1   4     1307.74     1357.97     21.77 o 
 -17   1   4     1059.77     1051.23     15.44 o 
 -15   1   4      358.29      362.99      7.40 o 
 -13   1   4      199.14      203.91      4.02 o 
 -11   1   4     2407.38     2598.17     21.21 o 
  -9   1   4       29.73       45.16      3.07 o 
  -7   1   4    20577.73    20916.30    205.08 o 
  -5   1   4      694.40      953.27     11.26 o 
  -3   1   4     5459.74     5134.05     39.76 o 
  -1   1   4     3373.18     3325.25     28.73 o 
   1   1   4     1264.68     1481.54     15.32 o 
   3   1   4     7933.05     8023.07     67.79 o 
   5   1   4        8.46       11.24      3.81 o 
   7   1   4     2479.44     2282.93     30.91 o 
   9   1   4      158.90      155.09      5.16 o 
  11   1   4       26.37       34.63      3.47 o 
  13   1   4      331.19      335.82     13.70 o 
 -20   2   4      374.67      377.11     10.67 o 
 -18   2   4     1395.01     1406.97     29.89 o 
 -16   2   4      670.96      668.83     11.23 o 
 -14   2   4        0.43        1.17      1.19 o 
 -12   2   4     2566.02     2661.06     23.40 o 
 -10   2   4      627.60      634.42     11.52 o 
  -8   2   4     1954.57     1979.19     30.19 o 
  -6   2   4     6598.84     6980.42     53.84 o 
  -4   2   4    11992.06    11912.03     76.58 o 
  -2   2   4      924.35      946.79      9.18 o 
   0   2   4       11.20       44.03      1.96 o 
   2   2   4     4394.31     4060.54     36.45 o 
   4   2   4      316.86      408.20      7.17 o 
   6   2   4     1328.53     1313.21     16.16 o 
   8   2   4      155.56      160.34      6.81 o 
  10   2   4       34.26       41.62      4.92 o 
  12   2   4        8.87        8.58      2.64 o 
 -21   3   4       62.92       62.42      5.04 o 
 -19   3   4      355.07      351.36      9.91 o 
 -17   3   4       43.14       48.12      3.82 o 
 -15   3   4        1.25        0.89      1.00 o 
 -13   3   4     1094.58     1109.65     14.66 o 
 -11   3   4     1292.20     1345.90     13.14 o 
  -9   3   4     2586.72     2816.90     20.55 o 
  -7   3   4      411.57      311.73      3.85 o 
  -5   3   4      775.40      758.09      6.22 o 
  -3   3   4     1719.55     1846.64     12.96 o 
  -1   3   4     1907.26     2147.85     20.61 o 
   1   3   4     1050.01     1080.35     16.07 o 
   3   3   4      297.61      257.15      5.56 o 
   5   3   4      355.27      361.27      7.17 o 
   7   3   4     1254.14     1258.85     16.34 o 
   9   3   4      504.56      524.48     11.46 o 
  11   3   4      104.69      112.68      8.69 o 
  13   3   4        1.15       -2.30      3.28 o 
 -20   4   4       15.66       19.92      3.46 o 
 -18   4   4       76.55       80.06      3.94 o 
 -16   4   4      154.81      171.30      5.02 o 
 -14   4   4        8.10        4.43      1.57 o 
 -12   4   4      653.05      660.36      9.21 o 
 -10   4   4      594.69      654.41      7.97 o 
  -8   4   4     2425.17     2558.48     20.90 o 
  -6   4   4     1763.31     2061.63     14.82 o 
  -4   4   4      112.56      134.66      2.36 o 
  -2   4   4       24.41       22.46      1.37 o 
   0   4   4       94.41       61.16      2.61 o 
   2   4   4     1175.65     1173.11     14.22 o 
   4   4   4      740.81      646.04     13.17 o 
   6   4   4       19.00       21.54      3.03 o 
   8   4   4       27.21       25.43      2.62 o 
  10   4   4      104.21      103.49      8.04 o 
  12   4   4       49.78       57.24      6.89 o 
 -19   5   4        0.10        0.52      2.03 o 
 -17   5   4      827.81      825.69     15.55 o 
 -15   5   4       39.68       40.27      2.76 o 
 -13   5   4     1331.21     1353.97     15.90 o 
 -11   5   4       75.70       68.56      2.96 o 
  -9   5   4      687.56      648.25      7.91 o 
  -7   5   4     2206.03     2263.82     19.00 o 
  -5   5   4      929.69      942.92      9.73 o 
  -3   5   4      106.83      128.41      2.94 o 
  -1   5   4      875.29      940.23     11.79 o 
   1   5   4     2069.54     2066.44     21.76 o 
   3   5   4       85.46       78.70      3.51 o 
   5   5   4      387.81      389.20      8.05 o 
   7   5   4      185.44      186.36      5.88 o 
   9   5   4       27.48       26.73      4.92 o 
  11   5   4      195.58      197.16     11.65 o 
 -18   6   4      730.23      740.85     15.37 o 
 -16   6   4      949.79      899.30     16.40 o 
 -14   6   4      769.55      763.23     14.14 o 
 -12   6   4     2488.58     2287.46     42.59 o 
 -10   6   4     1840.70     1806.88     35.17 o 
  -8   6   4      511.39      543.20      8.87 o 
  -6   6   4     1311.31     1281.65     15.32 o 
  -4   6   4     1531.73     1564.58     14.72 o 
  -2   6   4       47.74       37.34      2.83 o 
   0   6   4        1.08        2.62      1.28 o 
   2   6   4      154.75      165.71      4.98 o 
   4   6   4      279.58      288.64      6.97 o 
   6   6   4     1029.08     1026.43     15.12 o 
   8   6   4      130.92      123.34      8.86 o 
  10   6   4      429.23      444.76     17.39 o 
 -17   7   4      175.36      221.27     12.47 o 
 -15   7   4      101.03      102.84      8.36 o 
 -13   7   4      425.60      426.89     16.24 o 
 -11   7   4      285.93      315.13     13.45 o 
  -9   7   4     2403.60     2136.56     40.77 o 
  -7   7   4     2422.25     2504.90     53.44 o 
  -5   7   4      437.33      516.77     12.17 o 
  -3   7   4      569.85      560.97     20.84 o 
  -1   7   4     6784.93     6922.99     70.80 o 
   1   7   4      760.40      717.93     13.87 o 
   3   7   4     2880.89     2944.77     37.77 o 
   5   7   4      256.20      254.27      7.04 o 
   7   7   4      457.95      503.68     18.21 o 
   9   7   4       11.86       13.78      4.43 o 
 -14   8   4      863.00      938.60     26.75 o 
 -12   8   4        3.94        8.20      3.94 o 
 -10   8   4      678.99      666.59     20.84 o 
  -8   8   4      419.25      457.41     16.41 o 
  -6   8   4      784.47      844.77     22.65 o 
  -4   8   4     1833.42     1739.50     35.49 o 
  -2   8   4      163.18      192.02     12.06 o 
   0   8   4      653.23      597.51     13.05 o 
   2   8   4      496.29      488.13     11.36 o 
   4   8   4      142.51      144.85      6.40 o 
   6   8   4      854.63      877.06     25.11 o 
   8   8   4      218.98      214.55     12.79 o 
 -13   9   4      685.30      768.93     24.94 o 
 -11   9   4      751.58      765.87     24.12 o 
  -9   9   4       79.52       58.55      7.05 o 
  -7   9   4     3693.02     3549.76     62.70 o 
  -5   9   4       34.05       25.26      4.92 o 
  -3   9   4     3635.11     3567.54     61.71 o 
  -1   9   4     1564.27     1479.94     40.07 o 
   1   9   4        0.89        4.02      2.09 o 
   3   9   4     1083.44     1089.13     19.13 o 
   5   9   4      166.70      174.52     11.15 o 
 -10  10   4      201.02      186.66     12.14 o 
  -8  10   4     1407.06     1530.61     36.78 o 
  -6  10   4        0.12       -0.98      3.44 o 
  -4  10   4      608.05      618.93     20.67 o 
  -2  10   4       55.11       65.27      6.89 o 
   0  10   4      438.13      442.76     11.77 o 
   2  10   4       32.19       31.80      7.95 o 
 -21   1   5       22.64       29.33      3.82 o 
 -19   1   5      127.97      123.44      5.15 o 
 -17   1   5     1708.23     1726.53     24.05 o 
 -15   1   5      216.79      236.36      5.77 o 
 -13   1   5      373.65      335.62      5.31 o 
 -11   1   5     4477.79     4362.60     36.64 o 
  -9   1   5      937.91     1057.53      9.19 o 
  -7   1   5      401.77      313.50      9.17 o 
  -5   1   5    12825.34    13463.99     92.72 o 
  -3   1   5      454.56      424.61      4.73 o 
  -1   1   5      797.62      733.29     10.39 o 
   1   1   5     1073.36     1080.66     14.52 o 
   3   1   5      690.59      664.76      9.75 o 
   5   1   5     1142.14     1093.30     16.22 o 
   7   1   5      183.62      174.98      5.44 o 
   9   1   5      108.83      107.34      6.40 o 
  11   1   5       40.45       34.85      3.77 o 
 -22   2   5     1264.76     1316.24     22.86 o 
 -20   2   5      343.78      352.42     10.21 o 
 -18   2   5     1315.56     1289.69     17.74 o 
 -16   2   5      634.59      613.13     12.88 o 
 -14   2   5     1179.34     1082.94     12.72 o 
 -12   2   5      696.42      747.20     11.68 o 
 -10   2   5      173.54      268.50      3.94 o 
  -8   2   5      293.14      440.23      5.54 o 
  -6   2   5      125.23       84.80      2.31 o 
  -4   2   5     1572.47     1956.49     14.83 o 
  -2   2   5      902.41      882.84      9.26 o 
   0   2   5      117.88      112.87      3.34 o 
   2   2   5     4414.39     4170.25     38.16 o 
   4   2   5      288.62      300.69      6.53 o 
   6   2   5      552.02      485.04      9.03 o 
   8   2   5      111.44      113.20      5.33 o 
  10   2   5       27.87       26.91      3.30 o 
  12   2   5      129.46      127.52      6.65 o 
 -21   3   5      237.89      263.83      9.22 o 
 -19   3   5      964.03      953.22     17.89 o 
 -17   3   5     3464.06     3392.99     39.50 o 
 -15   3   5      921.57      833.22     11.94 o 
 -13   3   5     2867.98     2796.85     28.24 o 
 -11   3   5     1353.63     1318.50     12.88 o 
  -9   3   5       69.03       92.64      2.22 o 
  -7   3   5     6641.73     6841.42     66.40 o 
  -5   3   5     1654.95     1752.53     12.61 o 
  -3   3   5     3202.84     3225.36     23.26 o 
  -1   3   5     1085.83     1056.50     15.55 o 
   1   3   5       28.29       11.93      2.54 o 
   3   3   5     1111.09     1052.22     13.72 o 
   5   3   5     1626.54     1566.09     18.92 o 
   7   3   5        1.97        5.54      1.92 o 
   9   3   5      334.94      320.57      9.21 o 
  11   3   5      704.78      756.16     22.97 o 
 -20   4   5      639.11      682.91     14.43 o 
 -18   4   5        0.07       -1.24      1.91 o 
 -16   4   5      331.43      325.32      6.88 o 
 -14   4   5      735.99      767.00     10.61 o 
 -12   4   5      832.28      887.21     10.28 o 
 -10   4   5     6537.83     6416.00     47.76 o 
  -8   4   5     4140.94     4219.90     32.25 o 
  -6   4   5       46.54      116.98      2.36 o 
  -4   4   5       44.80       41.78      1.52 o 
  -2   4   5     3182.82     3452.62     31.85 o 
   0   4   5     2188.77     2184.72     33.12 o 
   2   4   5     4342.85     4297.23     51.11 o 
   4   4   5      734.58      694.31     14.24 o 
   6   4   5     3786.20     3728.24     37.50 o 
   8   4   5      327.35      351.56      9.49 o 
  10   4   5       72.97       54.61      6.72 o 
 -19   5   5      193.81      217.82     11.15 o 
 -17   5   5     1971.47     2049.15     22.31 o 
 -15   5   5      287.67      281.22      6.35 o 
 -13   5   5     4162.01     4196.87     36.97 o 
 -11   5   5       94.76       88.24      3.04 o 
  -9   5   5       32.95       37.35      2.01 o 
  -7   5   5     4359.38     4365.83     45.36 o 
  -5   5   5     2099.00     2124.75     19.95 o 
  -3   5   5     2503.57     2709.20     22.26 o 
  -1   5   5      497.53      420.67      7.41 o 
   1   5   5       51.82       75.96      3.42 o 
   3   5   5     2041.16     1980.70     29.29 o 
   5   5   5      683.14      684.08     11.64 o 
   7   5   5       19.55       12.97      3.44 o 
   9   5   5      371.56      374.20     15.58 o 
 -18   6   5        5.06        6.72      3.77 o 
 -16   6   5      323.90      335.47     13.94 o 
 -14   6   5       10.23       17.22      4.26 o 
 -12   6   5      776.32      772.57     20.68 o 
 -10   6   5      110.94      116.13      4.96 o 
  -8   6   5     2644.54     2701.23     27.72 o 
  -6   6   5      957.87      968.89     15.67 o 
  -4   6   5     1833.52     1842.33     18.58 o 
  -2   6   5       28.88       23.40      2.49 o 
   0   6   5      239.93      225.85      5.77 o 
   2   6   5     1288.16     1201.73     15.94 o 
   4   6   5       14.38       10.13      2.04 o 
   6   6   5      141.09      148.57      6.37 o 
   8   6   5       11.27       12.30      4.26 o 
  10   6   5       59.81       61.83      7.38 o 
 -17   7   5      144.38      162.87     10.50 o 
 -15   7   5      309.68      252.30     12.63 o 
 -13   7   5       31.03       24.27      4.92 o 
 -11   7   5     1312.70     1199.09     28.24 o 
  -9   7   5      275.47      224.58     10.99 o 
  -7   7   5      900.48      907.05     17.75 o 
  -5   7   5      353.60      332.39      9.64 o 
  -3   7   5      944.56      907.98     15.01 o 
  -1   7   5     6359.38     6170.75     64.56 o 
   1   7   5        0.03        2.20      6.07 o 
   3   7   5      690.96      695.41     12.04 o 
   5   7   5       41.87       43.74      5.74 o 
   7   7   5      150.31      137.61      9.84 o 
 -16   8   5       99.39       87.91      9.02 o 
 -14   8   5        0.84        2.62      3.77 o 
 -12   8   5       10.99       34.77      5.90 o 
 -10   8   5        0.56       -2.46      2.46 o 
  -8   8   5        9.99        6.07      3.44 o 
  -6   8   5     1123.59     1068.49     26.60 o 
  -4   8   5      364.50      293.01     12.63 o 
  -2   8   5      138.52      142.14      5.95 o 
   0   8   5     2723.93     2604.39     33.25 o 
   2   8   5      236.31      221.29      7.77 o 
   4   8   5      230.82      209.02      8.20 o 
   6   8   5        0.02       -1.64      2.79 o 
 -13   9   5      205.38      218.81     12.96 o 
 -11   9   5      319.97      352.53     15.91 o 
  -9   9   5      200.94      210.45     12.14 o 
  -7   9   5       11.09        2.62      3.77 o 
  -5   9   5       21.13       10.99      4.26 o 
  -3   9   5      138.77      135.97      9.02 o 
  -1   9   5       10.88       21.11      3.19 o 
   1   9   5       29.49       33.32      4.35 o 
   3   9   5      118.59      135.85      6.61 o 
 -10  10   5       60.35       80.53      8.53 o 
  -8  10   5       81.59       89.06      8.69 o 
  -6  10   5      108.18      124.98      9.68 o 
  -4  10   5      816.15      789.21     24.12 o 
  -2  10   5        1.55        0.82      3.12 o 
   0  10   5      643.41      659.47     14.85 o 
 -22   0   6        3.39        1.97      3.28 o 
 -20   0   6      952.34      930.68     24.29 o 
 -18   0   6      158.19      171.24      9.02 o 
 -16   0   6     2116.58     2005.92     36.50 o 
 -14   0   6      418.01      433.02      9.97 o 
 -12   0   6     1435.54     1581.84     22.35 o 
 -10   0   6    12099.83    12566.74    103.44 o 
  -8   0   6     4235.26     5069.46     49.08 o 
  -6   0   6    23616.77    23984.02    227.19 o 
  -4   0   6       10.86        0.49      1.04 o 
  -2   0   6     9396.03     9388.81    125.73 o 
   0   0   6     1100.98     1040.90     20.37 o 
   2   0   6     1912.01     1709.72     30.58 o 
   4   0   6     1324.77     1239.00     25.46 o 
   6   0   6     3155.10     2770.83     47.55 o 
   8   0   6       34.01       30.18      4.59 o 
  10   0   6      796.49      732.27     21.50 o 
 -21   1   6      424.00      437.02     11.60 o 
 -19   1   6     1361.89     1415.35     19.02 o 
 -17   1   6     2580.22     2597.88     37.82 o 
 -15   1   6        0.09        0.76      1.25 o 
 -13   1   6     2450.36     2423.81     18.98 o 
 -11   1   6     2220.08     2047.35     16.10 o 
  -9   1   6       20.46        8.77      1.06 o 
  -7   1   6     4805.87     4317.52     34.57 o 
  -5   1   6     2188.96     2112.13     18.53 o 
  -3   1   6      574.85      622.40      6.56 o 
  -1   1   6     2015.55     1810.40     21.35 o 
   1   1   6     1707.17     1856.86     22.73 o 
   3   1   6     1906.77     1767.17     22.78 o 
   5   1   6     2436.90     2462.00     30.29 o 
   7   1   6      983.00      950.46     16.42 o 
   9   1   6     1110.31     1069.81     18.69 o 
  11   1   6       74.68       97.41      5.86 o 
 -22   2   6        5.07        4.18      2.95 o 
 -20   2   6        3.83        5.42      2.61 o 
 -18   2   6        3.50        3.63      3.53 o 
 -16   2   6      944.56      930.21     15.21 o 
 -14   2   6      130.80      155.77      3.81 o 
 -12   2   6       20.46       26.13      1.50 o 
 -10   2   6    12280.53    12870.96    110.24 o 
  -8   2   6     1369.02     1385.26     13.62 o 
  -6   2   6     1712.11     1707.44     13.50 o 
  -4   2   6     1774.10     1611.36     14.99 o 
  -2   2   6     3004.42     2980.77     31.93 o 
   0   2   6       45.81       71.34      4.76 o 
   2   2   6     1176.13     1137.27     16.43 o 
   4   2   6        4.19        3.05      1.72 o 
   6   2   6      102.26       91.59      4.29 o 
   8   2   6       90.38       95.45      5.33 o 
  10   2   6       27.77       34.52      3.94 o 
 -21   3   6      478.47      525.24     12.82 o 
 -19   3   6      652.07      635.07     13.28 o 
 -17   3   6      649.56      687.07     13.11 o 
 -15   3   6      806.84      816.38     10.99 o 
 -13   3   6        1.08        5.27      2.65 o 
 -11   3   6     2867.13     2862.82     34.81 o 
  -9   3   6      745.85      750.18      8.43 o 
  -7   3   6     6415.24     6878.11     46.55 o 
  -5   3   6       46.17       71.31      1.97 o 
  -3   3   6      180.42      160.39      3.43 o 
  -1   3   6      362.02      380.18     10.99 o 
   1   3   6      350.59      334.70      9.63 o 
   3   3   6     1584.36     1549.54     18.68 o 
   5   3   6       27.77       28.25      2.68 o 
   7   3   6       10.43        6.97      2.32 o 
   9   3   6      189.74      214.66     10.01 o 
  11   3   6      170.40      204.04     12.30 o 
 -20   4   6      122.12      119.07     13.70 o 
 -18   4   6       74.27       70.11      4.46 o 
 -16   4   6      444.47      405.20      7.61 o 
 -14   4   6      460.93      445.38      7.64 o 
 -12   4   6       46.62       34.24      2.07 o 
 -10   4   6      984.29      966.73     15.41 o 
  -8   4   6      320.12      367.99      7.00 o 
  -6   4   6     1635.19     1707.94     13.90 o 
  -4   4   6      688.62      746.79      9.36 o 
  -2   4   6      138.00      148.43      4.85 o 
   0   4   6        4.00        7.57      1.59 o 
   2   4   6       76.27       68.92      4.45 o 
   4   4   6      268.21      280.04      9.10 o 
   6   4   6       45.81       36.33      3.50 o 
   8   4   6        0.85        1.66      2.08 o 
  10   4   6        2.85        5.58      3.94 o 
 -19   5   6        8.73        7.30      2.44 o 
 -17   5   6       37.45       32.42      2.73 o 
 -15   5   6     3352.27     3292.72     30.98 o 
 -13   5   6     1095.62     1022.48     12.66 o 
 -11   5   6     2427.82     2399.17     28.80 o 
  -9   5   6      838.37      790.73     11.47 o 
  -7   5   6     1425.48     1439.80     25.80 o 
  -5   5   6     1358.90     1330.92     15.99 o 
  -3   5   6       72.05       66.35      3.59 o 
  -1   5   6        1.04        0.00      1.43 o 
   1   5   6       61.80       57.63      3.26 o 
   3   5   6      116.62      101.33      5.27 o 
   5   5   6        5.04        7.11      2.19 o 
   7   5   6        6.47        6.23      3.28 o 
   9   5   6        2.07       -1.64      3.12 o 
 -18   6   6       23.66       23.78      4.92 o 
 -16   6   6       96.40       87.42      7.54 o 
 -14   6   6      885.03      780.00     21.50 o 
 -12   6   6      216.91      270.38      7.60 o 
 -10   6   6     6553.74     6324.39     91.93 o 
  -8   6   6     3178.63     3178.43     31.97 o 
  -6   6   6       99.30       84.99      4.27 o 
  -4   6   6     1628.20     1613.84     21.45 o 
  -2   6   6      224.37      229.33      6.77 o 
   0   6   6      231.96      251.33      6.44 o 
   2   6   6      139.24      134.70      4.99 o 
   4   6   6      176.52      171.18      6.78 o 
   6   6   6      615.46      646.21     14.43 o 
   8   6   6      248.80      281.64     14.27 o 
 -17   7   6       50.59       63.63      7.22 o 
 -15   7   6      209.42      169.93     10.66 o 
 -13   7   6       36.25       38.21      5.41 o 
 -11   7   6      590.55      624.71     19.20 o 
  -9   7   6       29.40       25.58      4.59 o 
  -7   7   6     6486.81     6332.37     95.11 o 
  -5   7   6      716.61      678.32     19.04 o 
  -3   7   6      195.45      186.39      6.42 o 
  -1   7   6      497.84      470.09     10.79 o 
   1   7   6     1541.20     1547.91     23.00 o 
   3   7   6       54.86       48.43      4.59 o 
   5   7   6     1218.52     1286.22     21.52 o 
   7   7   6       21.34       18.86      5.08 o 
 -16   8   6      754.51      802.78     24.94 o 
 -14   8   6     1462.53     1440.42     34.65 o 
 -12   8   6      298.69      355.48     15.26 o 
 -10   8   6      672.14      607.67     19.86 o 
  -8   8   6      722.44      835.16     23.30 o 
  -6   8   6      331.10      323.67     13.45 o 
  -4   8   6      956.66     1052.04     26.26 o 
  -2   8   6      366.23      342.17     12.63 o 
   0   8   6      841.04      874.99     16.42 o 
   2   8   6      830.71      825.36     16.30 o 
   4   8   6       87.58      104.13      6.13 o 
 -13   9   6       32.64       19.35      5.58 o 
 -11   9   6      958.50     1051.11     28.72 o 
  -9   9   6       15.17       23.45      5.08 o 
  -7   9   6      894.49      919.94     25.77 o 
  -5   9   6     1228.27     1165.51     29.22 o 
  -3   9   6      512.57      488.77     17.56 o 
  -1   9   6     2774.07     2640.02     34.93 o 
   1   9   6      479.31      472.02     12.24 o 
   3   9   6      500.21      496.64     12.99 o 
 -10  10   6       30.72       22.63      5.90 o 
  -8  10   6       70.50       65.60      7.71 o 
  -6  10   6      149.36      155.00     10.83 o 
  -4  10   6        0.81        4.59      3.77 o 
  -2  10   6      178.26      172.55     10.99 o 
 -23   1   7      265.35      253.99     14.85 o 
 -21   1   7      171.95      170.26     10.17 o 
 -19   1   7      184.08      175.44      6.72 o 
 -17   1   7      498.82      497.13     10.67 o 
 -15   1   7     1796.18     1743.57     17.97 o 
 -13   1   7      123.73      155.80      3.29 o 
 -11   1   7      623.64      574.70      7.62 o 
  -9   1   7     1493.54     1629.08     13.73 o 
  -7   1   7     1807.33     1904.09     15.08 o 
  -5   1   7       48.00       38.44      1.65 o 
  -3   1   7     4893.81     4908.74     34.87 o 
  -1   1   7     1511.39     1447.62     19.48 o 
   1   1   7      152.45      143.44      5.28 o 
   3   1   7       17.86       15.71      2.95 o 
   5   1   7      106.76      104.81      5.10 o 
   7   1   7      160.48      165.68      6.78 o 
   9   1   7      110.80      110.56      7.30 o 
 -22   2   7        7.16        1.51      2.49 o 
 -20   2   7     5342.37     5294.04     58.67 o 
 -18   2   7      199.20      180.07     10.74 o 
 -16   2   7     5643.25     5288.59     81.36 o 
 -14   2   7     1341.42     1295.53     12.68 o 
 -12   2   7      472.94      427.15      5.68 o 
 -10   2   7      423.23      429.34     11.41 o 
  -8   2   7      877.23     1070.39      9.61 o 
  -6   2   7     4708.42     4871.73     34.17 o 
  -4   2   7      309.14      259.59      4.62 o 
  -2   2   7       41.86       50.54      4.26 o 
   0   2   7     1611.27     1494.11     19.93 o 
   2   2   7      592.46      602.70     11.55 o 
   4   2   7       64.05       65.15      4.29 o 
   6   2   7        5.23        4.55      2.14 o 
   8   2   7       73.14       73.15      9.43 o 
 -21   3   7      186.73      224.06      8.29 o 
 -19   3   7      241.76      226.28     10.25 o 
 -17   3   7     1857.28     1726.75     24.73 o 
 -15   3   7     3284.24     3254.09     34.50 o 
 -13   3   7     3027.91     2819.98     28.39 o 
 -11   3   7     7292.08     7335.82     70.74 o 
  -9   3   7     1314.99     1329.87     15.06 o 
  -7   3   7     1568.72     1483.18     12.59 o 
  -5   3   7      575.00      569.85      6.48 o 
  -3   3   7     1153.12     1076.64     15.26 o 
  -1   3   7     6374.77     6369.13     90.94 o 
   1   3   7       93.76       65.02      3.88 o 
   3   3   7     1950.73     1912.46     25.62 o 
   5   3   7      153.81      161.12      9.35 o 
   7   3   7       31.46       31.06      3.65 o 
   9   3   7       32.52       36.98      4.59 o 
 -20   4   7      695.00      738.80     14.79 o 
 -18   4   7      115.57      111.97      5.28 o 
 -16   4   7      559.69      504.51      8.62 o 
 -14   4   7      573.48      560.76      8.77 o 
 -12   4   7      183.14      216.08      4.68 o 
 -10   4   7      830.54      797.70      9.35 o 
  -8   4   7     3735.24     3646.47     31.33 o 
  -6   4   7      150.69      170.50      4.09 o 
  -4   4   7       47.62       29.82      2.07 o 
  -2   4   7      137.54      104.80      4.46 o 
   0   4   7        3.98       14.76      3.28 o 
   2   4   7     2584.29     2567.16     35.72 o 
   4   4   7      156.37      182.39      9.84 o 
   6   4   7      564.68      542.79     13.37 o 
   8   4   7      925.03      992.39     18.95 o 
 -21   5   7      252.03      275.33      9.10 o 
 -19   5   7      196.01      204.00      7.30 o 
 -17   5   7      164.07      175.58      5.32 o 
 -15   5   7     1516.53     1535.86     17.45 o 
 -13   5   7     1110.07     1111.49     17.10 o 
 -11   5   7     9361.51     9671.07    110.48 o 
  -9   5   7     1867.06     1830.17     29.35 o 
  -7   5   7     2124.58     2276.53     27.53 o 
  -5   5   7      329.81      313.45      8.76 o 
  -3   5   7      305.80      300.56      7.65 o 
  -1   5   7     3467.10     3493.35     34.74 o 
   1   5   7      175.54      182.27      5.71 o 
   3   5   7     1587.47     1557.94     20.35 o 
   5   5   7      406.86      431.78     11.48 o 
   7   5   7        1.99        6.72      3.61 o 
 -18   6   7      143.03      128.10      9.02 o 
 -16   6   7       98.12      104.15      8.04 o 
 -14   6   7      749.49      663.46     13.01 o 
 -12   6   7        2.89       -0.66      2.62 o 
 -10   6   7      129.46      123.03      5.30 o 
  -8   6   7       10.91        3.77      1.91 o 
  -6   6   7       98.95       87.64      4.44 o 
  -4   6   7      364.64      366.66      8.71 o 
  -2   6   7     1044.82     1012.01     16.63 o 
   0   6   7      253.50      242.90      6.57 o 
   2   6   7      518.09      506.55     15.96 o 
   4   6   7        0.01       -0.13      3.44 o 
   6   6   7       24.02       26.16      3.88 o 
 -17   7   7        9.04       22.30      5.25 o 
 -15   7   7       68.32       60.68      6.72 o 
 -13   7   7      181.28      136.14      9.19 o 
 -11   7   7      134.82      137.28      9.02 o 
  -9   7   7      439.63      415.75     15.09 o 
  -7   7   7      431.25      459.24     10.30 o 
  -5   7   7      230.50      229.16     10.83 o 
  -3   7   7      210.41      200.55      6.95 o 
  -1   7   7      757.94      712.11     23.39 o 
   1   7   7     2283.25     2322.33     38.54 o 
   3   7   7      222.70      219.33     14.76 o 
   5   7   7      183.34      172.68      7.77 o 
 -16   8   7       90.58       83.65      8.53 o 
 -14   8   7      126.75      140.56     10.33 o 
 -12   8   7       14.18       25.58      5.08 o 
 -10   8   7        0.42        3.94      3.28 o 
  -8   8   7       11.89        8.20      3.77 o 
  -6   8   7       23.92       17.88      4.26 o 
  -4   8   7      350.28      332.04     14.11 o 
  -2   8   7       87.91       91.26     10.41 o 
   0   8   7      163.62      152.61      6.89 o 
   2   8   7     1260.22     1311.56     28.40 o 
 -13   9   7       62.42       76.10      8.36 o 
 -11   9   7      215.87      227.01     12.79 o 
  -9   9   7       76.39       80.20      8.04 o 
  -7   9   7        0.44       -0.82      2.62 o 
  -5   9   7        0.14        3.61      3.12 o 
  -3   9   7      327.89      292.00     13.62 o 
  -1   9   7      193.80      213.20      8.35 o 
   1   9   7        2.89       -0.51      2.21 o 
  -8  10   7       42.33       55.43      7.54 o 
  -6  10   7      167.52      186.16     11.81 o 
  -4  10   7      496.23      478.08     18.70 o 
 -22   0   8       89.58       89.71      8.04 o 
 -20   0   8      246.04      236.87     11.32 o 
 -18   0   8       81.51       75.12      6.40 o 
 -16   0   8       14.78       19.27      2.79 o 
 -14   0   8     8059.60     7949.41     88.86 o 
 -12   0   8       68.05       45.60      4.26 o 
 -10   0   8    14152.12    14986.48    140.10 o 
  -8   0   8     4958.92     4806.82     68.74 o 
  -6   0   8     5337.84     5691.55     56.35 o 
  -4   0   8    10688.10    10069.29     96.08 o 
  -2   0   8      469.95      485.90     13.46 o 
   0   0   8       51.47      471.19     13.94 o 
   2   0   8     1413.17     1417.32     29.24 o 
   4   0   8        2.95        1.31      2.30 o 
   6   0   8      757.38      775.42     21.99 o 
   8   0   8      203.62      136.96      9.68 o 
 -23   1   8      849.59      892.42     17.99 o 
 -21   1   8      844.57      829.78     16.25 o 
 -19   1   8      160.56      160.16      6.44 o 
 -17   1   8     2683.56     2634.77     29.21 o 
 -15   1   8     3216.72     3150.97     28.59 o 
 -13   1   8     2204.70     2284.92     33.92 o 
 -11   1   8     9712.75     9551.57     85.76 o 
  -9   1   8      458.73      533.34      7.44 o 
  -7   1   8      363.82      290.66      6.13 o 
  -5   1   8     1246.96     1189.97     11.13 o 
  -3   1   8      747.06      752.13     12.01 o 
  -1   1   8     3979.45     3980.61     43.12 o 
   1   1   8       46.50       44.54      3.42 o 
   3   1   8      248.22      249.84      7.71 o 
   5   1   8      277.42      283.41      8.82 o 
   7   1   8      706.04      728.62     15.49 o 
 -22   2   8        0.01       -0.96      2.26 o 
 -20   2   8       49.84       62.71      4.58 o 
 -18   2   8      379.17      339.43      8.87 o 
 -16   2   8      387.96      458.53      9.92 o 
 -14   2   8      184.12      194.43      4.03 o 
 -12   2   8      104.04      115.16      3.53 o 
 -10   2   8     3200.85     3138.95     33.94 o 
  -8   2   8     4314.90     4463.42     31.98 o 
  -6   2   8      116.22      102.44      2.65 o 
  -4   2   8     1024.06     1015.28     13.92 o 
  -2   2   8     1621.83     1545.15     20.45 o 
   0   2   8      116.60      104.15      6.31 o 
   2   2   8      159.42      162.71      6.20 o 
   4   2   8        5.77        2.38      1.86 o 
   6   2   8        6.87        5.28      2.40 o 
   8   2   8       75.92      110.40      6.37 o 
 -21   3   8      436.21      453.37     11.66 o 
 -19   3   8      375.97      344.22     13.62 o 
 -17   3   8      778.64      759.18     13.64 o 
 -15   3   8     1358.80     1314.47     18.74 o 
 -13   3   8     3264.28     3273.10     32.33 o 
 -11   3   8      291.18      300.89      5.73 o 
  -9   3   8      131.09      155.22      4.19 o 
  -7   3   8      647.41      646.95      7.29 o 
  -5   3   8     2402.99     2565.35     20.39 o 
  -3   3   8        9.62        7.38      2.46 o 
  -1   3   8      347.12      356.84     12.14 o 
   1   3   8      166.97      160.81      6.09 o 
   3   3   8      592.74      581.50     12.53 o 
   5   3   8      235.46      218.11     11.65 o 
   7   3   8        2.27        3.36      3.77 o 
 -22   4   8        0.08       -1.90      2.38 o 
 -20   4   8       62.35       40.56      7.30 o 
 -18   4   8      188.39      178.47      6.55 o 
 -16   4   8        6.87        8.55      3.90 o 
 -14   4   8      588.03      577.31      9.02 o 
 -12   4   8      840.30      793.09     13.80 o 
 -10   4   8        0.12        0.94      1.22 o 
  -8   4   8     1878.86     1733.47     23.59 o 
  -6   4   8       87.16       97.21      4.19 o 
  -4   4   8     1048.69     1066.49     16.06 o 
  -2   4   8      481.45      500.66     10.49 o 
   0   4   8       19.62       28.04      4.26 o 
   2   4   8        0.07       -1.48      2.46 o 
   4   4   8        0.07        2.46      2.62 o 
   6   4   8      120.06      153.29      7.13 o 
 -21   5   8      316.23      331.41      9.97 o 
 -19   5   8       27.43       36.85      3.77 o 
 -17   5   8        0.18        1.81      1.74 o 
 -15   5   8        0.28       -1.72      1.74 o 
 -13   5   8     5780.92     5806.89     71.28 o 
 -11   5   8     2819.53     2827.38     36.03 o 
  -9   5   8     3314.90     3316.32     37.76 o 
  -7   5   8     1803.64     1673.95     22.46 o 
  -5   5   8      257.96      242.37      5.66 o 
  -3   5   8      210.94      208.55     11.81 o 
  -1   5   8        6.33        8.59      3.85 o 
   1   5   8        0.65       -1.68      1.68 o 
   3   5   8       53.60       61.69      4.64 o 
   5   5   8        0.34        3.44      3.28 o 
 -18   6   8      335.03      353.68     14.76 o 
 -16   6   8      355.63      312.27      9.04 o 
 -14   6   8       27.03       41.48      3.74 o 
 -12   6   8      305.78      260.82      7.91 o 
 -10   6   8      226.43      225.47      7.22 o 
  -8   6   8     4809.00     4525.06     62.23 o 
  -6   6   8      899.84      837.83     14.72 o 
  -4   6   8      249.32      228.30      7.22 o 
  -2   6   8      739.41      764.85     15.51 o 
   0   6   8      114.74      112.52      6.40 o 
   2   6   8      505.87      547.15     12.99 o 
   4   6   8        0.75        3.76      2.38 o 
 -17   7   8      317.93      289.04     14.11 o 
 -15   7   8       16.62        7.54      3.77 o 
 -13   7   8     2241.78     1991.96     40.92 o 
 -11   7   8      473.64      550.79     18.21 o 
  -9   7   8      112.62      114.43      5.51 o 
  -7   7   8      484.64      492.64     18.79 o 
  -5   7   8     2757.76     2689.71     49.17 o 
  -3   7   8       14.88       17.48      2.78 o 
  -1   7   8     1145.23     1186.65     20.13 o 
   1   7   8        9.44       11.63      2.90 o 
   3   7   8        4.06        5.76      2.87 o 
 -16   8   8       17.66       15.42      4.92 o 
 -14   8   8     1934.41     2025.62     43.20 o 
 -12   8   8      704.43      769.14     23.47 o 
 -10   8   8      320.67      328.75     14.60 o 
  -8   8   8      404.58      380.78     15.42 o 
  -6   8   8        1.48        2.95      2.95 o 
  -4   8   8      656.53      630.62     20.02 o 
  -2   8   8      400.67      413.71     11.07 o 
   0   8   8      147.30      148.20      7.02 o 
   2   8   8      834.81      860.56     22.98 o 
 -13   9   8       12.60       13.45      5.08 o 
 -11   9   8      170.35      165.01     11.32 o 
  -9   9   8        8.87       13.45      4.43 o 
  -7   9   8      171.11      165.01     10.66 o 
  -5   9   8      358.49      375.18     16.08 o 
  -3   9   8      106.83       98.74      8.69 o 
  -1   9   8      980.41      985.78     19.02 o 
 -23   1   9       41.05       39.97      4.29 o 
 -21   1   9      388.25      354.43     10.03 o 
 -19   1   9      534.44      461.29     10.79 o 
 -17   1   9      524.98      474.58     13.85 o 
 -15   1   9      860.82      880.69     12.72 o 
 -13   1   9      431.16      391.08      9.34 o 
 -11   1   9        6.02       16.62      1.71 o 
  -9   1   9       47.27       60.34      2.55 o 
  -7   1   9      357.54      380.45      6.70 o 
  -5   1   9      877.97      873.17      9.46 o 
  -3   1   9       19.24       28.97      6.40 o 
  -1   1   9     2310.35     2267.47     28.43 o 
   1   1   9      288.97      321.72      8.81 o 
   3   1   9        3.42        2.21      2.95 o 
   5   1   9       12.77       14.42      2.89 o 
   7   1   9       22.76       22.18      5.58 o 
 -22   2   9      153.68      165.60      7.31 o 
 -20   2   9       35.70       41.73      4.00 o 
 -18   2   9     7123.34     6658.65     69.32 o 
 -16   2   9      213.01      167.20      5.97 o 
 -14   2   9    12470.56    12423.97     93.50 o 
 -12   2   9      320.48      284.86      5.76 o 
 -10   2   9     1288.14     1329.86     14.50 o 
  -8   2   9       41.38       34.90      1.76 o 
  -6   2   9      879.50      911.66     10.97 o 
  -4   2   9     3899.06     3782.49     41.30 o 
  -2   2   9      711.50      733.52     15.02 o 
   0   2   9      788.59      696.33     13.35 o 
   2   2   9      581.08      625.21     13.23 o 
   4   2   9       31.16       42.47      5.08 o 
   6   2   9        4.22        3.96      2.87 o 
 -23   3   9      420.41      440.87     12.06 o 
 -21   3   9     1160.01     1119.26     19.33 o 
 -19   3   9        6.60        3.91      2.26 o 
 -17   3   9      876.34      783.38     16.82 o 
 -15   3   9     2045.91     2028.82     20.93 o 
 -13   3   9      178.39      167.53      6.89 o 
 -11   3   9     4200.28     4110.06     35.73 o 
  -9   3   9      639.84      612.79      8.80 o 
  -7   3   9     2372.28     2282.51     18.83 o 
  -5   3   9     2003.61     1851.59     16.29 o 
  -3   3   9        0.13        3.12      2.46 o 
  -1   3   9     2698.19     2598.83     32.27 o 
   1   3   9     1071.39     1113.51     18.57 o 
   3   3   9      262.81      237.19      8.29 o 
   5   3   9      721.54      720.22     15.66 o 
 -22   4   9       43.18       42.79      4.35 o 
 -20   4   9      999.29      962.62     29.46 o 
 -18   4   9      496.82      509.70     11.31 o 
 -16   4   9       38.20       24.32      3.78 o 
 -14   4   9     3218.63     3233.55     30.12 o 
 -12   4   9      110.36      107.57      3.83 o 
 -10   4   9     1814.21     1865.41     27.36 o 
  -8   4   9       42.85       34.51      3.07 o 
  -6   4   9     1076.83     1047.65     14.64 o 
  -4   4   9     1501.05     1502.45     21.11 o 
  -2   4   9      683.55      694.75     13.33 o 
   0   4   9     1044.00      994.35     24.30 o 
   2   4   9       50.85       59.37      6.40 o 
   4   4   9      128.19      151.06     10.00 o 
 -21   5   9      963.98     1081.44     27.08 o 
 -19   5   9        0.18       -2.62      2.62 o 
 -17   5   9      882.31      888.02     16.01 o 
 -15   5   9       46.86       62.47      9.10 o 
 -13   5   9       20.37       21.05      2.89 o 
 -11   5   9     1287.76     1426.60     32.19 o 
  -9   5   9     2241.64     2268.96     28.76 o 
  -7   5   9     2001.92     2038.99     26.66 o 
  -5   5   9     2663.60     2579.20     32.81 o 
  -3   5   9       41.45       37.84      3.46 o 
  -1   5   9      694.28      668.81     13.74 o 
   1   5   9      326.89      339.30      9.92 o 
   3   5   9       44.72       42.38      4.43 o 
 -18   6   9       11.57       11.33      2.94 o 
 -16   6   9        2.60        3.69      2.20 o 
 -14   6   9      746.05      774.23     14.77 o 
 -12   6   9       61.51       56.85      4.23 o 
 -10   6   9      777.19      770.64     14.37 o 
  -8   6   9       11.69       11.81      2.55 o 
  -6   6   9      102.31      108.25      7.87 o 
  -4   6   9      171.67      158.24      6.35 o 
  -2   6   9      262.44      261.57      8.46 o 
   0   6   9       55.96       52.56      4.59 o 
   2   6   9      162.82      164.60      7.42 o 
 -17   7   9      119.91      115.63      9.18 o 
 -15   7   9       32.71       27.06      5.25 o 
 -13   7   9      115.58       95.29      8.20 o 
 -11   7   9       99.32       52.34      8.04 o 
  -9   7   9       26.18       27.47      3.30 o 
  -7   7   9      338.91      306.28     13.29 o 
  -5   7   9      351.15      352.71     14.60 o 
  -3   7   9       21.86       21.60      3.24 o 
  -1   7   9        6.32        6.47      2.61 o 
   1   7   9       51.40       42.89      4.76 o 
 -16   8   9      247.11      250.64     13.78 o 
 -14   8   9       10.75       21.16      5.25 o 
 -12   8   9      183.59      177.15     11.48 o 
 -10   8   9       18.33       19.02      4.92 o 
  -8   8   9       49.47       42.81      6.07 o 
  -6   8   9        0.56        3.61      2.95 o 
  -4   8   9       47.63       68.23      7.22 o 
  -2   8   9      132.92      132.70      6.63 o 
 -11   9   9       36.19       47.56      6.89 o 
  -9   9   9       28.18       35.42      5.90 o 
  -7   9   9       27.16       20.83      5.08 o 
  -5   9   9        6.56       10.50      4.43 o 
 -24   0  10      179.41      196.33     11.97 o 
 -22   0  10       23.37       17.71      4.43 o 
 -20   0  10      772.79      725.56     20.35 o 
 -18   0  10      568.38      516.89     15.75 o 
 -16   0  10      567.44      543.50     15.59 o 
 -14   0  10     2743.20     2702.08     45.24 o 
 -12   0  10     1797.75     1725.26     31.56 o 
 -10   0  10      412.53      430.72     12.63 o 
  -8   0  10     5739.57     5937.24     60.03 o 
  -6   0  10     2638.05     2515.52     29.61 o 
  -4   0  10     7440.25     7376.57    105.02 o 
  -2   0  10     3596.56     3572.56     58.11 o 
   0   0  10      908.86      815.31     21.83 o 
   2   0  10       75.18       78.07      7.05 o 
   4   0  10      334.44      400.76     16.08 o 
 -23   1  10       50.81       57.10      4.93 o 
 -21   1  10      704.85      675.80     16.41 o 
 -19   1  10      350.16      274.00      8.23 o 
 -17   1  10     2360.21     2210.09     28.13 o 
 -15   1  10     3946.84     3722.50     41.76 o 
 -13   1  10       23.86       22.54      2.79 o 
 -11   1  10     1914.31     1939.40     19.54 o 
  -9   1  10     2986.54     2870.68     22.74 o 
  -7   1  10      284.37      292.83      5.11 o 
  -5   1  10     1692.25     1591.39     17.46 o 
  -3   1  10       36.20       24.49      3.03 o 
  -1   1  10      280.00      262.40      7.95 o 
   1   1  10      324.52      350.39      9.69 o 
   3   1  10        8.29        9.76      2.67 o 
   5   1  10      278.61      322.53     10.58 o 
 -22   2  10        1.09       -1.06      2.05 o 
 -20   2  10       37.12       26.46      5.00 o 
 -18   2  10       97.81      108.10      5.33 o 
 -16   2  10     1670.03     1551.74     21.72 o 
 -14   2  10     3066.77     3224.75     40.64 o 
 -12   2  10     1598.76     1494.91    111.48 o 
 -10   2  10     1053.93     1115.18     13.26 o 
  -8   2  10     1118.16     1106.19     11.25 o 
  -6   2  10     1698.36     1652.63     18.23 o 
  -4   2  10      790.91      801.76     13.91 o 
  -2   2  10      490.60      491.65     10.96 o 
   0   2  10       65.00       51.90      6.40 o 
   2   2  10       66.57       62.38      7.13 o 
   4   2  10       47.16       73.15     11.15 o 
 -23   3  10      124.02      150.60      7.24 o 
 -21   3  10      162.34      191.04      7.54 o 
 -19   3  10      237.85      184.21      6.90 o 
 -17   3  10      130.15      122.28      8.36 o 
 -15   3  10      698.09      660.01     10.02 o 
 -13   3  10      283.63      281.84      6.13 o 
 -11   3  10     2491.49     2525.65     32.63 o 
  -9   3  10      143.82      148.82      4.30 o 
  -7   3  10        0.45        0.78      1.02 o 
  -5   3  10        0.07        0.09      1.45 o 
  -3   3  10      157.19      175.34      8.86 o 
  -1   3  10       78.60       73.22      4.81 o 
   1   3  10       11.42        7.14      3.44 o 
   3   3  10       25.74       20.58      3.54 o 
 -22   4  10       85.63       60.00      4.87 o 
 -20   4  10       17.47        7.22      2.67 o 
 -18   4  10       80.93       73.15      4.74 o 
 -16   4  10      258.36      244.85      6.28 o 
 -14   4  10        1.03        4.14      2.83 o 
 -12   4  10      978.41      885.70     26.27 o 
 -10   4  10      450.43      452.04     10.27 o 
  -8   4  10       18.59       22.98      2.78 o 
  -6   4  10      720.05      730.36     10.86 o 
  -4   4  10       40.98       51.65      3.92 o 
  -2   4  10      457.47      469.01     11.12 o 
   0   4  10       57.38       62.16      6.40 o 
   2   4  10       57.50       46.25      6.23 o 
 -21   5  10       23.54       15.42      4.59 o 
 -19   5  10      136.65      158.60      9.51 o 
 -17   5  10        2.09        2.85      2.08 o 
 -15   5  10        1.15        3.29      2.17 o 
 -13   5  10      111.21      129.39      5.73 o 
 -11   5  10     5401.34     5253.47     56.90 o 
  -9   5  10     1437.38     1350.42     20.49 o 
  -7   5  10     2649.26     2674.22     52.21 o 
  -5   5  10      990.03      990.36     23.72 o 
  -3   5  10       15.19       13.09      2.71 o 
  -1   5  10        6.91       11.89      2.71 o 
   1   5  10        0.03       -0.24      1.91 o 
   3   5  10       26.01       28.73      4.11 o 
 -20   6  10       41.66       33.29      5.58 o 
 -18   6  10        6.30        3.96      4.59 o 
 -16   6  10       18.40       22.66      3.41 o 
 -14   6  10     1693.81     1717.49     25.01 o 
 -12   6  10        4.47        8.40      5.17 o 
 -10   6  10       67.13       94.27      5.09 o 
  -8   6  10      149.73      138.90      6.15 o 
  -6   6  10     1413.95     1385.01     31.53 o 
  -4   6  10       19.42       17.79      2.94 o 
  -2   6  10      137.69      129.33      6.37 o 
   0   6  10        0.00       -1.89      1.89 o 
 -17   7  10      641.46      701.14     22.32 o 
 -15   7  10      373.16      404.88     16.57 o 
 -13   7  10     1069.33     1089.00     21.34 o 
 -11   7  10     3234.52     3019.47     37.98 o 
  -9   7  10        1.61        2.40      4.67 o 
  -7   7  10      754.40      673.51     21.01 o 
  -5   7  10      489.37      513.21     18.54 o 
  -3   7  10      176.75      191.35      7.76 o 
  -1   7  10      280.13      286.01     13.37 o 
 -14   8  10      724.08      769.78     24.45 o 
 -12   8  10      730.10      770.12     23.96 o 
 -10   8  10        0.24       -1.31      3.12 o 
  -8   8  10      372.51      373.87     16.08 o 
  -6   8  10       44.00       43.95      6.23 o 
  -4   8  10      591.07      612.34     21.33 o 
 -23   1  11      191.18      183.94      7.71 o 
 -21   1  11       35.98       24.10      3.36 o 
 -19   1  11      274.62      249.81      7.89 o 
 -17   1  11     1125.12     1076.14     21.34 o 
 -15   1  11      419.93      413.98      9.74 o 
 -13   1  11       21.18       30.70      2.42 o 
 -11   1  11      130.19      107.36      5.86 o 
  -9   1  11       24.87       27.08      2.21 o 
  -7   1  11      218.06      214.84      4.65 o 
  -5   1  11        3.86        1.32      2.30 o 
  -3   1  11       16.61       20.86      2.90 o 
  -1   1  11        3.61        1.03      1.91 o 
   1   1  11      332.05      355.94     10.50 o 
   3   1  11       59.08       74.89      5.58 o 
 -22   2  11       11.57       16.97      3.19 o 
 -20   2  11      818.32      755.63     21.91 o 
 -18   2  11       89.01      125.35      5.68 o 
 -16   2  11     3355.47     3215.87     67.31 o 
 -14   2  11        0.39        7.42      1.63 o 
 -12   2  11     5460.32     5211.43     54.82 o 
 -10   2  11        0.17        2.78      3.21 o 
  -8   2  11     2270.78     2138.41     20.83 o 
  -6   2  11       35.79       33.88      3.15 o 
  -4   2  11     2184.69     2093.32     27.77 o 
  -2   2  11     1015.34      985.13     17.35 o 
   0   2  11        0.00        3.41      2.24 o 
   2   2  11      281.36      261.18      9.28 o 
 -23   3  11      322.48      335.48     10.38 o 
 -21   3  11      604.48      566.94     12.99 o 
 -19   3  11      762.73      720.62     14.20 o 
 -17   3  11      862.96      862.24     15.31 o 
 -15   3  11      561.11      542.08      9.18 o 
 -13   3  11       75.21       94.02      3.80 o 
 -11   3  11       21.52       25.49      2.30 o 
  -9   3  11     1447.25     1378.88     16.04 o 
  -7   3  11        6.92        4.88      1.57 o 
  -5   3  11     3418.43     3371.39     54.96 o 
  -3   3  11       11.82       27.06      4.43 o 
  -1   3  11      297.46      274.77     12.47 o 
   1   3  11      309.80      341.80     10.61 o 
 -22   4  11      355.41      363.20     10.60 o 
 -20   4  11      382.66      396.44     10.49 o 
 -18   4  11     1930.37     1951.43     30.89 o 
 -16   4  11       84.87      106.55      5.82 o 
 -14   4  11     1417.32     1462.54     25.29 o 
 -12   4  11      565.69      522.03     11.49 o 
 -10   4  11     1186.41     1155.66     18.52 o 
  -8   4  11     2631.40     2489.47     31.74 o 
  -6   4  11       10.82       15.41      2.56 o 
  -4   4  11      323.95      282.80     10.91 o 
  -2   4  11      377.16      432.64     11.25 o 
   0   4  11        0.02       -0.98      2.95 o 
   2   4  11      490.42      509.09     19.20 o 
 -21   5  11      584.38      612.50     20.18 o 
 -19   5  11      669.85      788.96     22.32 o 
 -17   5  11      684.17      748.75     15.08 o 
 -15   5  11      777.70      842.36     15.90 o 
 -13   5  11     1267.35     1291.17     20.49 o 
 -11   5  11      140.98      147.30      6.38 o 
  -9   5  11      278.18      279.66      8.52 o 
  -7   5  11      197.85      215.86     10.99 o 
  -5   5  11     2264.50     2396.77     31.73 o 
  -3   5  11      160.71      167.99      8.61 o 
  -1   5  11      338.96      356.05     10.72 o 
 -18   6  11      670.42      655.04     15.59 o 
 -16   6  11      419.76      431.98     11.41 o 
 -14   6  11      474.42      525.65     15.59 o 
 -12   6  11       39.00       45.70      4.12 o 
 -10   6  11       17.10       17.13      3.01 o 
  -8   6  11     1004.12      983.65     26.26 o 
  -6   6  11        1.06        0.33      2.95 o 
  -4   6  11      977.89     1031.19     18.83 o 
  -2   6  11       41.55       49.98      4.62 o 
 -17   7  11      616.00      661.90     22.15 o 
 -15   7  11       51.97       64.68      5.09 o 
 -13   7  11       39.62       41.01      4.17 o 
 -11   7  11       59.77       60.40      9.02 o 
  -9   7  11       37.92       27.79      3.65 o 
  -7   7  11      109.76      107.76      9.02 o 
  -5   7  11       29.23       27.72      5.41 o 
  -3   7  11        1.04        1.46      2.54 o 
 -14   8  11      176.97      191.25     12.14 o 
 -12   8  11       18.29       28.04      5.90 o 
 -10   8  11       16.86       21.65      5.25 o 
  -8   8  11        5.63       11.64      4.26 o 
  -6   8  11       21.32       13.61      4.59 o 
 -22   0  12        0.92       -1.15      2.62 o 
 -20   0  12      319.75      316.61     13.12 o 
 -18   0  12     2208.74     2166.57     41.09 o 
 -16   0  12      184.47      179.77      9.35 o 
 -14   0  12     2182.71     2168.71     39.78 o 
 -12   0  12      739.66      705.09     18.38 o 
 -10   0  12      239.20      184.71      9.02 o 
  -8   0  12     1885.30     1866.03     24.75 o 
  -6   0  12      967.58      911.40     22.16 o 
  -4   0  12       98.10       77.25      6.56 o 
  -2   0  12     1649.63     1558.00     34.00 o 
   0   0  12      472.13      596.54     20.02 o 
 -23   1  12       59.53       61.14      4.98 o 
 -21   1  12      258.16      241.31      8.35 o 
 -19   1  12      137.77      125.09      5.91 o 
 -17   1  12      421.79      484.79     11.19 o 
 -15   1  12     1582.37     1534.86     22.18 o 
 -13   1  12      698.66      613.52     18.22 o 
 -11   1  12      120.33      134.69      4.40 o 
  -9   1  12     1387.54     1308.05     15.57 o 
  -7   1  12        2.96        0.45      1.24 o 
  -5   1  12      743.64      636.03     12.94 o 
  -3   1  12       21.80       17.41      2.90 o 
  -1   1  12       99.06       87.12     11.32 o 
   1   1  12       93.68      119.02      6.71 o 
 -22   2  12      247.34      244.50      8.64 o 
 -20   2  12      323.76      306.09      9.22 o 
 -18   2  12      335.64      283.11     14.68 o 
 -16   2  12      392.00      358.89     17.80 o 
 -14   2  12     2473.90     2434.10     72.97 o 
 -12   2  12     1212.41     1258.70     19.06 o 
 -10   2  12     1273.89     1305.07     15.78 o 
  -8   2  12     2138.89     2175.99     19.66 o 
  -6   2  12       66.26       62.32      6.07 o 
  -4   2  12       41.85       34.48      3.48 o 
  -2   2  12      136.53      135.27      7.95 o 
   0   2  12       50.65       69.15      5.16 o 
 -21   3  12      450.77      464.96     18.13 o 
 -19   3  12       87.70       95.44      5.45 o 
 -17   3  12       66.83       88.89     10.09 o 
 -15   3  12      315.96      278.51      8.78 o 
 -13   3  12       82.32       86.64      3.81 o 
 -11   3  12      317.44      284.17      7.42 o 
  -9   3  12     1632.31     1674.66     24.04 o 
  -7   3  12        0.11       -1.16      1.65 o 
  -5   3  12       94.21      107.26      7.54 o 
  -3   3  12       71.31       81.51      7.05 o 
  -1   3  12       14.61       11.32      3.77 o 
 -22   4  12       36.52       37.96      4.16 o 
 -20   4  12      139.50      119.24      8.69 o 
 -18   4  12       11.33        9.02      3.94 o 
 -16   4  12      252.56      228.72      7.88 o 
 -14   4  12      113.45      122.12      5.80 o 
 -12   4  12        5.89        4.58      2.19 o 
 -10   4  12      378.05      369.58      9.80 o 
  -8   4  12      313.68      337.52      9.69 o 
  -6   4  12       29.88       29.98      3.36 o 
  -4   4  12      292.71      328.62     10.83 o 
  -2   4  12       25.79       24.67      6.07 o 
 -19   5  12        1.41        0.66      3.44 o 
 -17   5  12        5.73       10.74      6.07 o 
 -15   5  12       35.07       39.58     10.74 o 
 -13   5  12      123.63      136.73      6.26 o 
 -11   5  12      140.17      134.79      6.26 o 
  -9   5  12     1923.82     1895.65     27.46 o 
  -7   5  12      371.20      380.44     15.26 o 
  -5   5  12     1506.66     1578.22     24.58 o 
  -3   5  12      200.76      222.68     11.48 o 
 -18   6  12      397.87      467.52     12.40 o 
 -16   6  12      256.04      312.40      9.97 o 
 -14   6  12      237.17      231.87      9.84 o 
 -12   6  12      700.85      684.51     14.72 o 
 -10   6  12       52.90       41.19      4.92 o 
  -8   6  12      232.91      252.44     12.96 o 
  -6   6  12        1.09        0.66      2.95 o 
  -4   6  12       14.56       13.21      3.13 o 
 -15   7  12      521.88      547.13     13.61 o 
 -13   7  12       21.11       26.04      3.82 o 
 -11   7  12     1155.14     1151.22     20.74 o 
  -9   7  12     1546.92     1532.74     36.29 o 
  -7   7  12      296.22      309.38     15.09 o 
 -23   1  13      200.29      220.99      8.58 o 
 -21   1  13      503.48      520.21     12.65 o 
 -19   1  13        1.01        7.96      2.79 o 
 -17   1  13        0.15        4.16      2.31 o 
 -15   1  13      592.17      545.32     12.06 o 
 -13   1  13       41.65       37.14      3.65 o 
 -11   1  13       82.46       67.37      3.50 o 
  -9   1  13        1.73        4.09      1.90 o 
  -7   1  13      282.84      252.09      7.99 o 
  -5   1  13      175.84      180.15      7.02 o 
  -3   1  13       24.49       22.82      3.47 o 
  -1   1  13        2.18        6.11      3.28 o 
 -22   2  13      197.36      193.05      7.83 o 
 -20   2  13      112.70      119.49      6.09 o 
 -18   2  13     1510.72     1516.60     27.26 o 
 -16   2  13      316.39      287.92      8.68 o 
 -14   2  13      582.27      575.69     18.54 o 
 -12   2  13       31.87       24.35      2.48 o 
 -10   2  13     1385.38     1346.60     16.67 o 
  -8   2  13      399.81      383.56     27.40 o 
  -6   2  13      667.82      627.67     18.54 o 
  -4   2  13      118.74      111.77      6.02 o 
  -2   2  13      621.95      649.23     16.74 o 
 -21   3  13     1090.33     1137.48     19.96 o 
 -19   3  13       86.19       82.82      5.39 o 
 -17   3  13       50.93       67.51     11.32 o 
 -15   3  13      344.66      336.61      9.17 o 
 -13   3  13        3.47        6.17      2.26 o 
 -11   3  13      840.28      853.18     15.83 o 
  -9   3  13       22.51       20.44      3.17 o 
  -7   3  13       47.54       38.55      3.81 o 
  -5   3  13      101.49      109.23      8.20 o 
  -3   3  13      405.31      430.15     16.57 o 
 -20   4  13       43.07       55.60      7.05 o 
 -18   4  13      773.39      873.88     24.29 o 
 -16   4  13       57.39       56.24      4.46 o 
 -14   4  13      659.28      680.13     14.33 o 
 -12   4  13      944.08      949.06     17.35 o 
 -10   4  13       15.52       15.23      2.94 o 
  -8   4  13     2963.09     2999.89     54.76 o 
  -6   4  13      548.97      548.13     12.85 o 
  -4   4  13      676.89      678.81     15.08 o 
 -19   5  13       45.29       40.18      6.40 o 
 -17   5  13        7.83        7.61      2.89 o 
 -15   5  13      204.05      212.92     11.07 o 
 -13   5  13      107.83      114.31      6.09 o 
 -11   5  13     1822.33     1845.90     34.74 o 
  -9   5  13      281.56      293.30     13.78 o 
  -7   5  13      300.35      318.89     14.60 o 
  -5   5  13        0.35       -2.01      2.01 o 
 -16   6  13       43.61       40.03      4.46 o 
 -14   6  13      723.15      778.58     16.42 o 
 -12   6  13      384.90      402.43     11.48 o 
 -10   6  13       21.29       19.40      4.43 o 
  -8   6  13      379.98      397.49     17.06 o 
 -22   0  14        9.57       17.06      4.76 o 
 -20   0  14     1463.87     1380.31     31.86 o 
 -18   0  14      712.65      689.07     20.84 o 
 -16   0  14      271.67      257.05     11.81 o 
 -14   0  14      492.09      512.56     16.74 o 
 -12   0  14     2166.90     2224.68     42.07 o 
 -10   0  14        3.19        5.08      3.77 o 
  -8   0  14      547.68      546.05     17.39 o 
  -6   0  14      126.82      121.21      8.69 o 
  -4   0  14        4.59       -1.48      2.62 o 
 -21   1  14     1209.61     1187.88     20.84 o 
 -19   1  14        5.45        7.55      3.77 o 
 -17   1  14      382.26      390.54     10.55 o 
 -15   1  14      195.18      227.35      7.93 o 
 -13   1  14      499.68      433.54     10.73 o 
 -11   1  14       27.23       35.88      2.91 o 
  -9   1  14      151.63      144.54      5.16 o 
  -7   1  14       47.13       46.12      5.17 o 
  -5   1  14       31.96       27.11      3.59 o 
 -22   2  14      391.89      462.82     12.35 o 
 -20   2  14       60.85       63.15      4.87 o 
 -18   2  14      548.70      561.08     13.05 o 
 -16   2  14        1.87        2.35      2.31 o 
 -14   2  14      540.89      541.35     12.10 o 
 -12   2  14     2035.34     2015.86     22.56 o 
 -10   2  14       87.75       87.02      5.28 o 
  -8   2  14     1846.00     1867.53     37.12 o 
  -6   2  14      321.65      335.47     14.11 o 
  -4   2  14       42.34       36.74      5.74 o 
 -21   3  14       62.89       79.36      5.57 o 
 -19   3  14      169.13      202.47     17.22 o 
 -17   3  14        2.44        7.87      3.77 o 
 -15   3  14       99.45      125.95      6.09 o 
 -13   3  14      194.22      209.48      7.88 o 
 -11   3  14       49.33       56.96      4.62 o 
  -9   3  14      211.10      220.95     11.48 o 
  -7   3  14      119.91      144.52      6.77 o 
  -5   3  14       23.05       23.12      4.92 o 
 -20   4  14       74.19       81.18      8.20 o 
 -18   4  14       42.33       51.17      6.72 o 
 -16   4  14        2.22        0.09      2.14 o 
 -14   4  14      119.40      138.92      6.55 o 
 -12   4  14      145.76      136.25      9.02 o 
 -10   4  14       22.01       23.46      3.52 o 
  -8   4  14      155.44      160.90     10.66 o 
  -6   4  14       40.25       51.15      4.63 o 
 -17   5  14      185.32      188.78     12.96 o 
 -15   5  14        0.86       -0.66      2.12 o 
 -13   5  14        2.04        2.37      2.43 o 
 -11   5  14      181.20      226.59      9.76 o 
  -9   5  14       72.71       63.47      7.22 o 
 -14   6  14      670.79      719.51     16.18 o 
 -12   6  14      248.37      286.82     10.09 o 
 -21   1  15      374.41      448.12     13.21 o 
 -19   1  15      213.97      219.89      8.52 o 
 -17   1  15      111.56      133.59      6.55 o 
 -15   1  15       19.19       28.23      4.10 o 
 -13   1  15      201.78      194.46      7.59 o 
 -11   1  15       43.13       51.78      3.56 o 
  -9   1  15      126.24      114.48      8.36 o 
  -7   1  15       44.27       60.35      6.72 o 
 -20   2  15      152.77      188.16      8.06 o 
 -18   2  15      129.79      129.19      7.22 o 
 -16   2  15      493.36      528.55     12.69 o 
 -14   2  15      679.78      670.16     14.30 o 
 -12   2  15        9.30       11.99      2.38 o 
 -10   2  15      347.99      386.99     15.58 o 
  -8   2  15       32.47       24.94      3.64 o 
 -19   3  15      226.30      225.05     12.47 o 
 -17   3  15      192.36      183.05     11.32 o 
 -15   3  15      190.31      188.79     11.48 o 
 -13   3  15       60.75       66.66      5.02 o 
 -11   3  15      702.37      751.39     22.48 o 
  -9   3  15      588.50      601.84     20.51 o 
 -18   4  15      248.28      276.56     14.27 o 
 -16   4  15      107.17      129.73      9.84 o 
 -14   4  15      174.22      168.26      7.59 o 
 -12   4  15     1057.82     1096.99     20.43 o 
 -10   4  15        8.45        6.56      3.94 o 
 -18   0  16     1614.09     1626.08     36.62 o 
 -16   0  16      350.88      346.63     14.93 o 
 -14   0  16       74.36       99.55      8.36 o 
 -12   0  16      858.29      875.55     24.62 o 
 -19   1  16      598.94      605.77     14.50 o 
 -17   1  16      194.73      241.80     14.43 o 
 -15   1  16      962.47     1037.07     19.13 o 
 -13   1  16        5.83       10.00      3.29 o 
 -11   1  16      154.00      177.80     11.15 o 
 -18   2  16      131.78      135.73      7.13 o 
 -16   2  16      305.00      305.25     12.88 o 
 -14   2  16      147.47      163.03     10.83 o 
 -12   2  16      584.31      612.45     14.55 o 
 -15   3  16       12.50       15.74      5.25 o 
                                                 
